# Supplementary material for: Effects of age and weaning conditions on blood indicators of oxidative status in pigs
Source: PLoS One. 2017 May 24;12(5):e0178487. doi: 10.1371/journal.pone.0178487 (PMC5443573; doi:10.1371/journal.pone.0178487)
Supplement: S1 File — (XLSX) [file pone.0178487.s001.xlsx]

## Sheet: TRIAL_A
ID	sexe	weaningage	condition	age	wea	weight	adg	drom	bap	osi	vita	vite	diars123	nbdiars123
1	M	21	co	119	98	65.6	945.161	916.3	2385.7	0.38408	NA	NA	non	0
10	M	28	co	119	91	66.5	874.194	851.6	2474.2	0.344192	NA	NA	oui	2
11	F	28	cd	119	91	74.6	1029.03	858.8	2605.5	0.32961	0.465	3.227	non	0
12	F	28	co	119	91	58.9	806.452	776.7	2495.1	0.31129	NA	NA	non	0
13	F	28	co	119	91	68.4	861.29	747.7	2554	0.292756	NA	NA	non	0
14	M	21	co	119	98	70.9	1032.26	897.4	2527.2	0.355097	0.402	2.398	non	0
15	M	21	co	119	98	87.4	1174.19	892.25	2702.8	0.330121	NA	NA	non	0
16	M	21	cd	119	98	72.3	951.613	955.6	2611.4	0.365934	NA	NA	non	0
17	F	21	co	119	98	68.2	961.29	891.35	2463.9	0.361764	NA	NA	non	0
18	F	21	cd	119	98	91.2	1106.45	857.1	2775.6	0.308798	0.425	2.482	non	0
19	F	21	co	119	98	78.1	1000	955	2675.7	0.356916	NA	NA	non	0
2	M	21	cd	119	98	71.6	1025.81	803.2	2397.9	0.33496	0.548	2.073	oui	2
20	M	21	cd	119	98	75.2	1009.68	859.5	2738.35	0.313875	NA	NA	oui	3
21	M	21	co	119	98	74.4	925.806	1002.3	2417.1	0.41467	0.769	3.388	oui	2
22	M	21	co	119	98	58.9	812.903	892	2450.1	0.364067	0.718	5.466	oui	1
23	F	21	co	119	98	60.4	693.548	819.35	2557.85	0.320328	NA	NA	non	0
24	F	21	co	119	98	59.4	709.677	989.9	2394.25	0.413449	NA	NA	oui	1
25	F	21	cd	119	98	68.5	851.613	979	2503.1	0.391115	NA	NA	oui	4
27	M	21	cd	119	98	64.5	903.226	628.1	2601.1	0.241475	NA	NA	oui	2
28	M	21	co	119	98	56.9	735.484	687.6	2403.9	0.286035	0.584	0.872	oui	2
3	M	21	cd	119	98	51	783.871	767.2	2208.2	0.347432	NA	NA	non	0
30	F	21	co	119	98	72.7	938.71	596.1	2628.4	0.226792	NA	NA	oui	1
31	F	21	cd	119	98	69.9	980.645	691.3	2799	0.246981	NA	NA	oui	2
32	M	21	co	119	98	77.2	919.355	695.5	2433.1	0.285849	0.551	4.011	oui	1
34	M	21	cd	119	98	69.1	912.903	827.6	2616.1	0.316349	0.597	1.489	non	0
35	F	21	co	119	98	71.3	932.258	974.9	2497.9	0.390288	0.59	3.862	oui	1
36	F	21	cd	119	98	70.1	983.871	834.5	2460.7	0.339131	NA	NA	oui	3
37	F	21	cd	119	98	55.8	738.71	598.7	2536.7	0.236015	1.093	3.477	oui	2
38	M	28	cd	119	91	52.6	661.29	1271.2	2667.1	0.476623	NA	NA	oui	2
39	M	28	co	119	91	79.3	1193.55	827.3	2346.6	0.352553	NA	NA	non	0
4	F	21	cd	119	98	67	867.742	1036.3	2378.2	0.43575	NA	NA	non	0
40	M	28	cd	119	91	66.7	916.129	1012.3	2702.8	0.374538	NA	NA	oui	4
41	F	28	co	119	91	54.8	690.323	890.5	2824.5	0.315277	NA	NA	non	0
42	F	28	co	119	91	65.7	809.677	1134.35	2690.83	0.421561	0.547	1.675	non	0
43	F	28	co	119	91	61.6	841.935	817.8	2627.7	0.311223	NA	NA	non	0
44	F	28	cd	119	91	60.2	783.871	691.7	2516.3	0.274888	NA	NA	oui	1
46	M	28	cd	119	91	59.2	677.419	711.3	2296.1	0.309786	0.97	0.739	oui	1
47	M	28	co	119	91	67.2	1051.61	1269.1	2705.8	0.469029	NA	NA	oui	2
48	F	28	cd	119	91	60.4	880.645	1014.2	2420	0.419091	NA	NA	oui	4
49	F	28	co	119	91	61	729.032	725.9	2292	0.31671	0.527	0	non	0
5	F	21	co	119	98	68.6	864.516	841.9	2513.8	0.334911	NA	NA	oui	2
50	F	28	cd	119	91	66.6	777.419	1052.2	2186.6	0.481204	NA	NA	oui	1
51	M	21	cd	119	98	75	1064.52	639.8	2711.2	0.235984	0.518	3.324	oui	2
52	M	21	co	119	98	NA	NA	NA	NA	NA	NA	NA	oui	1
54	F	21	cd	119	98	67.2	922.581	894.7	2574.4	0.347537	0.724	2.004	oui	6
55	F	21	co	119	98	NA	NA	NA	NA	NA	NA	NA	oui	1
56	F	21	cd	119	98	45.7	216.129	752.4	2336.5	0.32202	NA	NA	oui	5
57	M	28	cd	119	91	73.7	1038.71	850.6	2562.8	0.331903	NA	NA	oui	1
58	M	28	co	119	91	80.5	1035.48	732.6	2461.7	0.297599	0.753	2.711	non	0
59	F	28	cd	119	91	37.5	248.387	982.8	2035.27	0.482885	0.418	1.827	oui	1
60	F	28	co	119	91	75.3	822.581	850.4	2517.7	0.337769	NA	NA	oui	1
61	F	28	cd	119	91	56.9	748.387	683	2279.1	0.29968	NA	NA	non	0
62	M	28	co	119	91	54.9	887.097	607.6	2281.7	0.266293	NA	NA	non	0
63	M	28	co	119	91	54.4	787.097	768.65	2700.55	0.284627	0.524	0.724	non	0
64	M	28	cd	119	91	52.7	803.226	660.3	2286.7	0.288757	0.68	1.775	non	0
65	F	28	co	119	91	55.5	770.968	610.4	2676.6	0.228051	NA	NA	non	0
66	F	28	cd	119	91	45.6	574.194	730.9	2705	0.270203	0.579	1.111	oui	1
67	F	28	co	119	91	46.2	680.645	616.9	2545.6	0.24234	NA	NA	non	0
68	M	28	co	119	91	67.6	941.935	695.9	2630.7	0.26453	NA	NA	oui	1
7	M	28	co	119	91	68.8	909.677	742.2	2407.3	0.308312	0.696	1.758	non	0
70	M	28	cd	119	91	75.6	1029.03	730.7	2570.9	0.28422	NA	NA	non	0
71	M	28	cd	119	91	68.1	893.548	1201.1	2598.1	0.462299	NA	NA	non	0
72	F	28	cd	119	91	72.8	974.194	604.3	2520.2	0.239783	0.805	3.814	oui	1
73	F	28	co	119	91	76.5	932.258	904.7	2428.4	0.37255	NA	NA	oui	1
77	M	21	cd	119	98	NA	NA	NA	NA	NA	NA	NA	oui	2
8	M	28	cd	119	91	63.6	929.032	772.3	2568.5	0.300681	NA	NA	non	0
1	M	21	co	12	-9	3.7	200.833	672	2319	0.28978	0.337	10.886	non	0
10	M	28	co	12	-16	4.2	226.667	619	2647	0.23385	0.417	6.104	oui	2
11	F	28	cd	12	-16	5.56	292.5	684	2549	0.268341	0.507	5.689	non	0
12	F	28	co	12	-16	2.62	121.667	498	2296	0.216899	0.545	7.911	non	0
13	F	28	co	12	-16	5.28	282.5	485	2440	0.19877	0.723	6.993	non	0
14	M	21	co	12	-9	3.82	160	546	2414	0.226181	0.527	10.333	non	0
15	M	21	co	12	-9	5.34	265	548	2490	0.22008	0.728	9.156	non	0
16	M	21	cd	12	-9	5.22	250	559	2604	0.21467	0.651	9.075	non	0
17	F	21	co	12	-9	4.54	236.667	704	2759	0.255165	0.719	7.104	non	0
18	F	21	cd	12	-9	5.42	285.833	501	2775	0.180541	0.547	10.985	non	0
19	F	21	co	12	-9	4.88	245.833	745	2734	0.272495	0.609	7.979	non	0
2	M	21	cd	12	-9	4.22	223.333	633	2594	0.244025	0.51	12.331	oui	2
20	M	21	cd	12	-9	4.66	262.5	625	2686	0.232688	0.574	8.946	oui	3
21	M	21	co	12	-9	4.38	250	772	2932	0.263302	0.828	0.435	oui	2
22	M	21	co	12	-9	3.76	216.667	778	2902	0.268091	0.692	8.076	oui	1
23	F	21	co	12	-9	2.88	145	656	2411	0.272086	0.489	13.475	non	0
24	F	21	co	12	-9	3.44	204.167	673	2724	0.247063	0.657	4.08	oui	1
25	F	21	cd	12	-9	4.94	286.667	688	2649	0.259721	0.764	0.4	oui	4
27	M	21	cd	12	-9	3.86	197.5	516	2684	0.19225	0.388	10.948	oui	2
28	M	21	co	12	-9	3.1	176.667	572	2591	0.220764	0.321	6.255	oui	2
3	M	21	cd	12	-9	2.94	79.1667	698	2338	0.298546	0.386	0.506	non	0
30	F	21	co	12	-9	3.66	189.167	452	2515	0.179722	0.42	8.426	oui	1
31	F	21	cd	12	-9	2.76	145	485	2568	0.188863	0.311	11.283	oui	2
32	M	21	co	12	-9	3.94	208.333	432	2607	0.165708	0.599	8.741	oui	1
34	M	21	cd	12	-9	4.28	229.167	622	2794	0.22262	0.554	0.923	non	0
35	F	21	co	12	-9	3.96	215.833	586	2626	0.223153	0.706	8.982	oui	1
36	F	21	cd	12	-9	3.88	204.167	466	2495	0.186774	0.437	12.911	oui	3
37	F	21	cd	12	-9	2.78	151.667	393	2269	0.173204	0.448	10.981	oui	2
38	M	28	cd	12	-16	3.44	186.667	696	2536	0.274448	0.282	9.261	oui	2
39	M	28	co	12	-16	3.34	174.167	806	2517	0.320222	0.33	0.943	non	0
4	F	21	cd	12	-9	4.46	250.833	633	2512	0.25199	0.745	NA	non	0
40	M	28	cd	12	-16	3.5	198.333	819	2333	0.35105	0.28	7.851	oui	4
41	F	28	co	12	-16	3.18	160	929	2304	0.403212	0.462	2.774	non	0
42	F	28	co	12	-16	3.68	197.5	348	2369	0.146897	0.422	6.592	non	0
43	F	28	co	12	-16	3	168.333	633	2585	0.244874	NA	NA	non	0
44	F	28	cd	12	-16	2.78	147.5	692	2523	0.274277	0.333	4.157	oui	1
46	M	28	cd	12	-16	3.34	168.333	376	2619	0.143566	0.485	8.612	oui	1
47	M	28	co	12	-16	2.68	105	609	2563	0.237612	0.451	6.193	oui	2
48	F	28	cd	12	-16	2.78	113.333	458	2230	0.205381	0.322	NA	oui	4
49	F	28	co	12	-16	3.18	155	453	2565	0.176608	0.36	5.939	non	0
5	F	21	co	12	-9	4.28	245	671	2562	0.261905	0.438	8.421	oui	2
50	F	28	cd	12	-16	4.54	253.333	637	2648	0.240559	0.441	8.007	oui	1
51	M	21	cd	12	-9	3.9	193.333	693	2467	0.280908	0.535	8.776	oui	2
52	M	21	co	12	-9	2.88	136.667	640	2569	0.249124	0.467	13.222	oui	1
54	F	21	cd	12	-9	3.2	163.333	489	2347	0.208351	0.396	14.766	oui	6
55	F	21	co	12	-9	2.52	105	658	2368	0.277872	0.418	10.508	oui	1
56	F	21	cd	12	-9	2.42	100	371	1835	0.20218	0.409	10.072	oui	5
57	M	28	cd	12	-16	4.7	269.167	637	2766	0.230296	0.621	4.965	oui	1
58	M	28	co	12	-16	5.62	322.5	481	2525	0.190495	0.565	6.461	non	0
59	F	28	cd	12	-16	3.08	165	516	2380	0.216807	0.426	7.662	oui	1
60	F	28	co	12	-16	5.08	280	522	2542	0.20535	0.437	4.797	oui	1
61	F	28	cd	12	-16	2.68	140.833	893	2317	0.385412	0.504	8.058	non	0
62	M	28	co	12	-16	3.8	192.5	406	1853	0.219104	0.439	6.326	non	0
63	M	28	co	12	-16	3.36	170	507	2427	0.2089	0.424	4.829	non	0
64	M	28	cd	12	-16	3.02	144.167	517	2375	0.217684	0.411	6.15	non	0
65	F	28	co	12	-16	2.62	125	451	2398	0.188073	0.377	7.524	non	0
66	F	28	cd	12	-16	2.78	137.5	407	2339	0.174006	0.353	8.997	oui	1
67	F	28	co	12	-16	3.14	162.5	525	2400	0.21875	0.409	0.423	non	0
68	M	28	co	12	-16	2.22	82.5	406	2332	0.174099	0.325	10.175	oui	1
7	M	28	co	12	-16	5.42	362.5	485	2533	0.191473	0.559	6.878	non	0
70	M	28	cd	12	-16	3.14	170.833	933	2665	0.350094	0.473	11.762	non	0
71	M	28	cd	12	-16	4.78	275.833	584	2788	0.209469	0.692	13.336	non	0
72	F	28	cd	12	-16	3.42	183.333	419	2638	0.158832	0.747	9.996	oui	1
73	F	28	co	12	-16	4.5	286.667	594	2800	0.212143	0.714	8.853	oui	1
77	M	21	cd	12	-9	3.66	184.167	718	2650	0.270943	0.609	7.987	oui	2
8	M	28	cd	12	-16	3.66	212.5	565	2683	0.210585	0.692	8.107	non	0
1	M	21	co	147	126	96.3	1096.43	1003.7	2708.4	0.370588	NA	NA	non	0
10	M	28	co	147	119	97.2	1096.43	1188.8	2631.5	0.451758	NA	NA	oui	2
11	F	28	cd	147	119	101.2	950	1204.1	2875.45	0.418752	0.886	6.314	non	0
12	F	28	co	147	119	85.9	964.286	991.3	2668.9	0.371426	NA	NA	non	0
13	F	28	co	147	119	94.2	921.429	948.8	2769.4	0.342601	NA	NA	non	0
14	M	21	co	147	126	101.6	1096.43	1406.1	2693.9	0.521957	0.288	3.624	non	0
15	M	21	co	147	126	107	700	1175.3	2806.8	0.418733	NA	NA	non	0
16	M	21	cd	147	126	106.5	1221.43	800.25	2637.6	0.303401	NA	NA	non	0
17	F	21	co	147	126	99.2	1107.14	1232.1	2571.5	0.479137	NA	NA	non	0
18	F	21	cd	147	126	119	992.857	1032.6	2844.5	0.363016	0.317	4.213	non	0
19	F	21	co	147	126	103.7	914.286	1395.2	2589.8	0.538729	NA	NA	non	0
2	M	21	cd	147	126	105.4	1207.14	994.6	2341.2	0.424825	0.396	5.622	oui	2
20	M	21	cd	147	126	106.8	1128.57	934	2825.4	0.330573	NA	NA	oui	3
21	M	21	co	147	126	101	950	1239.8	2681.2	0.462405	0.565	2.761	oui	2
22	M	21	co	147	126	80.8	782.143	1099.9	2523.9	0.435794	0.559	5.864	oui	1
23	F	21	co	147	126	79.6	685.714	947.8	2734.8	0.34657	NA	NA	non	0
24	F	21	co	147	126	81.3	782.143	1287.6	2549.9	0.504961	NA	NA	oui	1
25	F	21	cd	147	126	93.1	878.571	1441.6	2662.9	0.541365	NA	NA	oui	4
27	M	21	cd	147	126	96.8	1153.57	803.9	2593.8	0.309931	NA	NA	oui	2
28	M	21	co	147	126	83.8	960.714	839.8	2655.2	0.316285	0.483	0.926	oui	2
3	M	21	cd	147	126	77.7	953.571	1267.9	2539.6	0.499252	NA	NA	non	0
30	F	21	co	147	126	97.7	892.857	1034.8	3123.7	0.331274	NA	NA	oui	1
31	F	21	cd	147	126	97.3	978.571	875	3021.1	0.28963	NA	NA	oui	2
32	M	21	co	147	126	100.7	839.286	923.65	2519.15	0.366651	0.487	4.309	oui	1
34	M	21	cd	147	126	95.1	928.571	952.4	2687.9	0.354329	0.299	1.862	non	0
35	F	21	co	147	126	93.9	807.143	1335.5	2517.8	0.530423	0.379	4.589	oui	1
36	F	21	cd	147	126	97.5	978.571	1105.6	2567	0.430697	NA	NA	oui	3
37	F	21	cd	147	126	82.1	939.286	847.7	2832.8	0.299245	0.5	4.299	oui	2
38	M	28	cd	147	119	72	692.857	1058.9	2467.6	0.429121	NA	NA	oui	2
39	M	28	co	147	119	101.7	800	1001.1	2688.1	0.372419	NA	NA	non	0
4	F	21	cd	147	126	95.4	1014.29	1517.5	2561.9	0.592334	NA	NA	non	0
40	M	28	cd	147	119	96.2	1053.57	998.1	2441.2	0.408856	NA	NA	oui	4
41	F	28	co	147	119	80.6	921.429	752.5	2739.8	0.274655	NA	NA	non	0
42	F	28	co	147	119	95.4	1060.71	832.3	2698.3	0.308453	0.436	2.029	non	0
43	F	28	co	147	119	87.6	928.571	1013.3	2395.8	0.422948	NA	NA	non	0
44	F	28	cd	147	119	88.2	1000	1025.6	2753.9	0.372417	NA	NA	oui	1
46	M	28	cd	147	119	83	850	827.1	2502.2	0.330549	0.228	0.858	oui	1
47	M	28	co	147	119	102.9	1275	1200.27	2742.9	0.43759	NA	NA	oui	2
48	F	28	cd	147	119	89.2	1028.57	1279.6	2494.1	0.513051	NA	NA	oui	4
49	F	28	co	147	119	87.9	960.714	980.2	2560.8	0.382771	0.449	1.683	non	0
5	F	21	co	147	126	94.1	910.714	1215.2	2669.9	0.455148	NA	NA	oui	2
50	F	28	cd	147	119	94.6	1000	1517.6	2447.57	0.620042	NA	NA	oui	1
51	M	21	cd	147	126	107.2	1150	1016.6	2693.8	0.377385	0.256	3.22	oui	2
52	M	21	co	147	126	NA	NA	NA	NA	NA	NA	NA	oui	1
54	F	21	cd	147	126	96.5	1046.43	958.4	2650.4	0.361606	0.316	2.229	oui	6
55	F	21	co	147	126	NA	NA	NA	NA	NA	NA	NA	oui	1
56	F	21	cd	147	126	49.9	150	1007.8	2648	0.380589	NA	NA	oui	5
57	M	28	cd	147	119	105.1	1121.43	1173.2	2481.3	0.472817	NA	NA	oui	1
58	M	28	co	147	119	110.8	1082.14	1085.6	2557.5	0.424477	0.374	2.464	non	0
59	F	28	cd	147	119	61.8	867.857	830.9	2434	0.341372	0.465	1.72	oui	1
60	F	28	co	147	119	104.9	1057.14	950.5	2608.5	0.364386	NA	NA	oui	1
61	F	28	cd	147	119	84.3	978.571	976.5	2531.1	0.385801	NA	NA	non	0
62	M	28	co	147	119	92.1	1328.57	777.1	2492.3	0.3118	NA	NA	non	0
63	M	28	co	147	119	79	878.571	823.9	2509.3	0.328339	0.459	1.521	non	0
64	M	28	cd	147	119	87.5	1242.86	687.4	2500.1	0.274949	0.687	2.169	non	0
65	F	28	co	147	119	79	839.286	852.9	2839.5	0.30037	NA	NA	non	0
66	F	28	cd	147	119	69.5	853.571	751.9	2490.4	0.301919	0.349	1.117	oui	1
67	F	28	co	147	119	71.8	914.286	855.6	2784.1	0.307317	NA	NA	non	0
68	M	28	co	147	119	95.4	992.857	717	2801.1	0.255971	NA	NA	oui	1
7	M	28	co	147	119	90.4	771.429	1069.6	2675.5	0.399776	0.418	2.19	non	0
70	M	28	cd	147	119	93	621.429	1029.6	2850	0.361263	NA	NA	non	0
71	M	28	cd	147	119	96	996.429	1121	2744.75	0.408416	NA	NA	non	0
72	F	28	cd	147	119	100.1	975	941.567	2859.7	0.329254	1.232	4.276	oui	1
73	F	28	co	147	119	94.1	628.571	1538.9	2801.3	0.549352	NA	NA	oui	1
77	M	21	cd	147	126	NA	NA	NA	NA	NA	NA	NA	oui	2
8	M	28	cd	147	119	90.7	967.857	1156	2689.4	0.429836	NA	NA	non	0
1	M	21	co	19	-2	5.3	228.571	754	2436	0.309524	0.51	11.631	non	0
10	M	28	co	19	-9	5.56	194.286	862	2501	0.344662	0.622	8.966	oui	2
11	F	28	cd	19	-9	7.74	311.429	689	2711	0.25415	0.659	7.92	non	0
12	F	28	co	19	-9	3.8	168.571	695	2563	0.271167	0.627	8.133	non	0
13	F	28	co	19	-9	7.44	308.571	552	2750	0.200727	0.638	5.494	non	0
14	M	21	co	19	-2	5.9	297.143	678	2573	0.263506	0.669	6.001	non	0
15	M	21	co	19	-2	8.16	402.857	477	2787	0.171152	0.935	NA	non	0
16	M	21	cd	19	-2	7.28	294.286	580	2775	0.209009	0.759	9.166	non	0
17	F	21	co	19	-2	6.86	331.429	758	2904	0.261019	0.68	NA	non	0
18	F	21	cd	19	-2	8.18	394.286	634	2930	0.216382	0.525	8.37	non	0
19	F	21	co	19	-2	7.22	334.286	733	2701	0.271381	0.775	6.562	non	0
2	M	21	cd	19	-2	6.34	302.857	528	2597	0.203312	0.616	0.798	oui	2
20	M	21	cd	19	-2	6.82	308.571	494	2376	0.207912	0.491	7.02	oui	3
21	M	21	co	19	-2	6.64	322.857	777	2719	0.285767	0.636	9.598	oui	2
22	M	21	co	19	-2	5.9	305.714	712	2531	0.281312	0.538	6.436	oui	1
23	F	21	co	19	-2	4.22	191.429	544	2654	0.204974	0.617	13.627	non	0
24	F	21	co	19	-2	5.24	257.143	754	2616	0.288226	0.567	7.999	oui	1
25	F	21	cd	19	-2	7.5	365.714	825	2704	0.305104	0.74	8.519	oui	4
27	M	21	cd	19	-2	5.3	205.714	762	2522	0.302141	0.319	5.198	oui	2
28	M	21	co	19	-2	4.5	200	652	2632	0.24772	0.419	4.002	oui	2
3	M	21	cd	19	-2	4.2	180	758	2398	0.316097	0.601	6.78	non	0
30	F	21	co	19	-2	5.16	214.286	485	2544	0.190645	0.564	9.456	oui	1
31	F	21	cd	19	-2	4.3	220	625	2606	0.239831	0.406	10.431	oui	2
32	M	21	co	19	-2	5.72	254.286	571	2759	0.206959	0.852	1.437	oui	1
34	M	21	cd	19	-2	6.42	305.714	495	2631	0.188141	0.62	7.685	non	0
35	F	21	co	19	-2	5.4	205.714	688	2582	0.26646	0.522	9.536	oui	1
36	F	21	cd	19	-2	5.8	274.286	694	2553	0.271837	0.604	9.002	oui	3
37	F	21	cd	19	-2	4.22	205.714	613	2562	0.239266	0.534	13.811	oui	2
38	M	28	cd	19	-9	4.84	200	646	2140	0.301869	0.523	9.525	oui	2
39	M	28	co	19	-9	4.84	214.286	833	2312	0.360294	0.498	6.894	non	0
4	F	21	cd	19	-2	6.38	274.286	882	2405	0.366736	0.184	7.618	non	0
40	M	28	cd	19	-9	5.22	245.714	830	2507	0.331073	0.353	6.866	oui	4
41	F	28	co	19	-9	4.38	171.429	674	2365	0.284989	0.274	2.975	non	0
42	F	28	co	19	-9	5.3	231.429	447	2643	0.169126	0.566	10.523	non	0
43	F	28	co	19	-9	4.54	220	735	2421	0.303594	0.826	6.205	non	0
44	F	28	cd	19	-9	3.74	137.143	649	2551	0.25441	0.445	9.853	oui	1
46	M	28	cd	19	-9	5.4	294.286	505	2608	0.193635	0.513	9.332	oui	1
47	M	28	co	19	-9	3.32	91.4286	668	2274	0.293755	0.502	8.138	oui	2
48	F	28	cd	19	-9	4.56	254.286	898	2513	0.357342	0.478	8.836	oui	4
49	F	28	co	19	-9	5.1	274.286	454	2510	0.180876	0.686	3.344	non	0
5	F	21	co	19	-2	6.28	285.714	664	2585	0.256867	0.464	6.514	oui	2
50	F	28	cd	19	-9	7.14	371.429	639	2559	0.249707	0.503	11.395	oui	1
51	M	21	cd	19	-2	5.68	254.286	730	2630	0.277567	0.515	7.496	oui	2
52	M	21	co	19	-2	3.88	142.857	585	2448	0.238971	0.524	10.365	oui	1
54	F	21	cd	19	-2	4.88	240	531	2595	0.204624	0.575	17.256	oui	6
55	F	21	co	19	-2	5.34	402.857	446	1824	0.244518	0.42	8.829	oui	1
56	F	21	cd	19	-2	3.76	191.429	600	2540	0.23622	0.641	17.047	oui	5
57	M	28	cd	19	-9	7.48	397.143	582	2704	0.215237	0.603	8.842	oui	1
58	M	28	co	19	-9	8.3	382.857	664	2750	0.241455	0.566	5.3	non	0
59	F	28	cd	19	-9	4.86	254.286	536	2448	0.218954	0.445	9.958	oui	1
60	F	28	co	19	-9	8.1	431.429	473	2535	0.186588	0.519	10.887	oui	1
61	F	28	cd	19	-9	4.17	212.857	996	2586	0.385151	0.402	6.864	non	0
62	M	28	co	19	-9	5.66	265.714	496	2433	0.203864	0.507	5.682	non	0
63	M	28	co	19	-9	5.22	265.714	622	2492	0.249599	0.46	3.056	non	0
64	M	28	cd	19	-9	4.7	240	514	2380	0.215966	0.461	7.212	non	0
65	F	28	co	19	-9	4.28	237.143	533	2579	0.206669	0.46	5.786	non	0
66	F	28	cd	19	-9	4.3	217.143	448	2392	0.187291	0.397	9.137	oui	1
67	F	28	co	19	-9	4.76	231.429	673	2437	0.276159	0.449	4.672	non	0
68	M	28	co	19	-9	3.54	188.571	512	2407	0.212713	0.392	8.385	oui	1
7	M	28	co	19	-9	7.66	320	525	2601	0.201845	0.664	4.809	non	0
70	M	28	cd	19	-9	5.4	322.857	1033	2851	0.362329	0.749	13.168	non	0
71	M	28	cd	19	-9	7.46	382.857	698	2835	0.246208	0.576	11.579	non	0
72	F	28	cd	19	-9	5.06	234.286	457	2775	0.164685	0.733	13.395	oui	1
73	F	28	co	19	-9	7.32	402.857	629	2467	0.254966	0.667	8.343	oui	1
77	M	21	cd	19	-2	5.3	234.286	789	2654	0.297287	0.577	8.71	oui	2
8	M	28	cd	19	-9	5.64	282.857	639	2660	0.240226	0.856	10.344	non	0
1	M	21	co	26	5	7.02	245.714	720	2829	0.254507	0.492	NA	non	0
10	M	28	co	26	-2	7.82	322.857	705	2651	0.265937	0.363	NA	oui	2
11	F	28	cd	26	-2	10.24	357.143	526	2504	0.210064	0.436	9.898	non	0
12	F	28	co	26	-2	5.5	242.857	636	2609	0.243772	0.891	7.975	non	0
13	F	28	co	26	-2	10.1	380	514	2659	0.193306	0.612	11.623	non	0
14	M	21	co	26	5	7.96	294.286	662	2696	0.245549	0.495	6.074	non	0
15	M	21	co	26	5	10.92	394.286	341	2789	0.122266	0.763	7.615	non	0
16	M	21	cd	26	5	8.88	228.571	602	2723	0.22108	0.583	4.988	non	0
17	F	21	co	26	5	8.58	245.714	733	2799	0.261879	0.593	7.839	non	0
18	F	21	cd	26	5	10.18	285.714	676	2749	0.245908	0.427	5.182	non	0
19	F	21	co	26	5	9.48	322.857	854	2832	0.301554	0.473	4.305	non	0
2	M	21	cd	26	5	7.56	174.286	653	2695	0.242301	0.328	4.401	oui	2
20	M	21	cd	26	5	8.14	188.571	565	2415	0.233954	0.545	3.872	oui	3
21	M	21	co	26	5	8.52	268.571	750	2841	0.263992	0.444	7.362	oui	2
22	M	21	co	26	5	6.32	60	680	2114	0.321665	0.282	4.584	oui	1
23	F	21	co	26	5	5.9	240	663	2779	0.238575	0.434	7.953	non	0
24	F	21	co	26	5	6.74	214.286	668	2816	0.237216	0.409	4.672	oui	1
25	F	21	cd	26	5	8.44	134.286	942	2729	0.345181	0.636	2.282	oui	4
27	M	21	cd	26	5	6.5	171.429	617	2215	0.278555	0.187	2.764	oui	2
28	M	21	co	26	5	6.12	231.429	548	2706	0.202513	0.386	3.166	oui	2
3	M	21	cd	26	5	5.22	145.714	800	2561	0.312378	0.477	1.714	non	0
30	F	21	co	26	5	7.16	285.714	465	2590	0.179537	0.304	3.757	oui	1
31	F	21	cd	26	5	5.88	225.714	475	2675	0.17757	0.305	3.636	oui	2
32	M	21	co	26	5	8.24	360	450	2831	0.158954	0.626	4.595	oui	1
34	M	21	cd	26	5	8.28	265.714	701	2356	0.297538	0.475	3.591	non	0
35	F	21	co	26	5	6.96	222.857	681	2874	0.236952	0.75	4.517	oui	1
36	F	21	cd	26	5	6.88	154.286	724	2666	0.271568	0.328	3.053	oui	3
37	F	21	cd	26	5	4.94	102.857	548	2286	0.23972	0.329	4.316	oui	2
38	M	28	cd	26	-2	6.26	202.857	587	2301	0.255106	0.388	NA	oui	2
39	M	28	co	26	-2	6.46	231.429	994	2597	0.382749	0.482	11.719	non	0
4	F	21	cd	26	5	7.96	225.714	975	2694	0.361915	0.587	3.443	non	0
40	M	28	cd	26	-2	7.14	274.286	588	2483	0.23681	0.459	12.631	oui	4
41	F	28	co	26	-2	5.72	191.429	536	2350	0.228085	0.29	7.285	non	0
42	F	28	co	26	-2	7.7	342.857	484	2551	0.18973	0.536	9.047	non	0
43	F	28	co	26	-2	6.2	237.143	783	2441	0.32077	0.503	10.79	non	0
44	F	28	cd	26	-2	5.24	214.286	418	2408	0.173588	0.441	13.012	oui	1
46	M	28	cd	26	-2	7.76	337.143	525	2857	0.183759	0.526	9.859	oui	1
47	M	28	co	26	-2	5.04	245.714	544	2361	0.230411	0.466	6.621	oui	2
48	F	28	cd	26	-2	6.36	257.143	717	2508	0.285885	0.476	8.824	oui	4
49	F	28	co	26	-2	7.32	317.143	420	2471	0.169972	0.921	7.337	non	0
5	F	21	co	26	5	8.12	262.857	701	2692	0.260401	0.445	4.502	oui	2
50	F	28	cd	26	-2	9.3	308.571	826	2633	0.313711	0.486	12.335	oui	1
51	M	21	cd	26	5	6.88	171.429	695	2397	0.289946	0.328	3.063	oui	2
52	M	21	co	26	5	5.12	177.143	825	2387	0.345622	0.439	5.129	oui	1
54	F	21	cd	26	5	6.78	271.429	598	2263	0.264251	0.338	3.205	oui	6
55	F	21	co	26	5	7.28	277.143	773	2099	0.368271	0.404	6.618	oui	1
56	F	21	cd	26	5	4.86	157.143	718	2344	0.306314	0.754	4.423	oui	5
57	M	28	cd	26	-2	10.16	382.857	743	2838	0.261804	0.672	8.85	oui	1
58	M	28	co	26	-2	11.04	391.429	527	2404	0.219218	0.58	6.402	non	0
59	F	28	cd	26	-2	6.04	168.571	455	2475	0.183838	0.475	7.769	oui	1
60	F	28	co	26	-2	10.9	400	411	2483	0.165526	0.502	11.5	oui	1
61	F	28	cd	26	-2	5.9	247.143	1222	2511	0.486659	0.333	5.024	non	0
62	M	28	co	26	-2	7.6	277.143	507	2420	0.209504	0.489	6.815	non	0
63	M	28	co	26	-2	7.14	274.286	655	2299	0.284906	0.435	5.133	non	0
64	M	28	cd	26	-2	6.26	222.857	399	2268	0.175926	0.464	8.505	non	0
65	F	28	co	26	-2	5.84	222.857	492	2509	0.196094	0.557	5.228	non	0
66	F	28	cd	26	-2	5.9	228.571	463	2553	0.181355	0.46	9.849	oui	1
67	F	28	co	26	-2	6.7	277.143	466	2488	0.187299	0.466	6.645	non	0
68	M	28	co	26	-2	4.82	182.857	450	2217	0.202977	0.589	9.945	oui	1
7	M	28	co	26	-2	10.14	354.286	516	2687	0.192036	0.883	9.441	non	0
70	M	28	cd	26	-2	7.92	360	602	2745	0.219308	0.694	14.983	non	0
71	M	28	cd	26	-2	10.2	391.429	726	2467	0.294285	0.526	5.757	non	0
72	F	28	cd	26	-2	7.24	311.429	435	2518	0.172756	0.69	10.791	oui	1
73	F	28	co	26	-2	9.9	368.571	784	3005	0.260899	0.892	9.55	oui	1
77	M	21	cd	26	5	6.78	211.429	NA	NA	NA	NA	NA	oui	2
8	M	28	cd	26	-2	7.82	311.429	566	2659	0.212862	0.732	10.122	non	0
1	M	21	co	33	12	8.4	197.143	876	2296	0.381533	0.431	3.443	non	0
10	M	28	co	33	5	8.88	151.429	977	2564	0.381045	0.638	2.19	oui	2
11	F	28	cd	33	5	11.24	142.857	593	2457	0.241351	0.296	3.609	non	0
12	F	28	co	33	5	7.1	228.571	780	2500	0.312	0.469	3.307	non	0
13	F	28	co	33	5	11.94	262.857	743	2631	0.282402	0.358	3.067	non	0
14	M	21	co	33	12	9.38	202.857	NA	NA	NA	NA	NA	non	0
15	M	21	co	33	12	13.14	317.143	572	2641	0.216585	0.587	2.198	non	0
16	M	21	cd	33	12	10.34	208.571	NA	NA	NA	NA	NA	non	0
17	F	21	co	33	12	9.32	105.714	655	2471	0.265075	0.531	3.011	non	0
18	F	21	cd	33	12	12.32	305.714	667	2836	0.23519	0.448	3.176	non	0
19	F	21	co	33	12	10.92	205.714	NA	NA	NA	NA	NA	non	0
2	M	21	cd	33	12	8.12	80	807	2241	0.360107	0.295	1.782	oui	2
20	M	21	cd	33	12	9.1	137.143	867	2470	0.351012	0.546	1.769	oui	3
21	M	21	co	33	12	9.72	171.429	NA	NA	NA	NA	NA	oui	2
22	M	21	co	33	12	6.06	-37.1429	1160	2293	0.505887	0.499	3	oui	1
23	F	21	co	33	12	7.02	160	NA	NA	NA	NA	NA	non	0
24	F	21	co	33	12	7.76	145.714	867	2754	0.314815	0.595	0.65	oui	1
25	F	21	cd	33	12	5.52	-417.143	NA	NA	NA	NA	NA	oui	4
27	M	21	cd	33	12	6.48	-2.85714	827	2130	0.388263	0.282	1.805	oui	2
28	M	21	co	33	12	6.6	68.5714	575	2277	0.252525	0.322	1.201	oui	2
3	M	21	cd	33	12	6.1	125.714	830	2345	0.353945	0.312	1.324	non	0
30	F	21	co	33	12	9.36	314.286	473	NA	NA	NA	NA	oui	1
31	F	21	cd	33	12	6.44	80	NA	2457	NA	NA	NA	oui	2
32	M	21	co	33	12	9.42	168.571	NA	NA	NA	NA	NA	oui	1
34	M	21	cd	33	12	9.12	120	842	NA	NA	NA	NA	non	0
35	F	21	co	33	12	8.78	260	NA	2967	NA	NA	NA	oui	1
36	F	21	cd	33	12	7.68	114.286	613	NA	NA	NA	NA	oui	3
37	F	21	cd	33	12	5.52	82.8571	675	2202	0.30654	0.481	2.671	oui	2
38	M	28	cd	33	5	6.24	-2.85714	704	2029	0.346969	0.297	4.503	oui	2
39	M	28	co	33	5	7.26	114.286	851	2313	0.36792	0.386	2.566	non	0
4	F	21	cd	33	12	9.14	168.571	NA	NA	NA	NA	NA	non	0
40	M	28	cd	33	5	7.88	105.714	485	2337	0.207531	0.294	3.453	oui	4
41	F	28	co	33	5	6.68	137.143	488	2180	0.223853	0.404	1.432	non	0
42	F	28	co	33	5	8.7	142.857	770	2532	0.304107	0.579	3.552	non	0
43	F	28	co	33	5	7.52	188.571	512	2422	0.211396	0.399	3.395	non	0
44	F	28	cd	33	5	6.5	180	NA	2530	NA	NA	NA	oui	1
46	M	28	cd	33	5	9.62	265.714	678	2562	0.264637	0.28	3.531	oui	1
47	M	28	co	33	5	6.24	171.429	793	2195	0.361276	0.506	1.935	oui	2
48	F	28	cd	33	5	7.1	105.714	649	2204	0.294465	0.474	4.491	oui	4
49	F	28	co	33	5	9	240	886	2445	0.362372	0.387	2.518	non	0
5	F	21	co	33	12	8.86	105.714	NA	NA	NA	NA	NA	oui	2
50	F	28	cd	33	5	10.84	220	NA	2624	NA	NA	NA	oui	1
51	M	21	cd	33	12	8	160	NA	NA	NA	NA	NA	oui	2
52	M	21	co	33	12	NA	NA	NA	NA	NA	NA	NA	oui	1
54	F	21	cd	33	12	5.92	-122.857	NA	NA	NA	NA	NA	oui	6
55	F	21	co	33	12	NA	NA	926	NA	NA	NA	NA	oui	1
56	F	21	cd	33	12	4.86	0	765	2313	0.330739	0.454	2.458	oui	5
57	M	28	cd	33	5	11.1	134.286	756	2533	0.29846	0.42	4.828	oui	1
58	M	28	co	33	5	12.2	165.714	568	2534	0.224152	0.671	3.252	non	0
59	F	28	cd	33	5	6.72	97.1429	522	2057	0.253768	0.374	2.539	oui	1
60	F	28	co	33	5	11.9	142.857	1120	2334	0.479863	0.299	3.772	oui	1
61	F	28	cd	33	5	6.9	142.857	454	2424	0.187294	0.182	1.757	non	0
62	M	28	co	33	5	8.78	168.571	498	2233	0.223018	0.564	2.77	non	0
63	M	28	co	33	5	9.08	277.143	492	2361	0.208386	0.456	1.974	non	0
64	M	28	cd	33	5	7.42	165.714	538	2316	0.232297	0.394	2.693	non	0
65	F	28	co	33	5	6.96	160	568	2424	0.234323	0.396	2.144	non	0
66	F	28	cd	33	5	6.92	145.714	465	2280	0.203947	0.289	2.348	oui	1
67	F	28	co	33	5	7.56	122.857	611	2326	0.262683	0.543	2.256	non	0
68	M	28	co	33	5	5.38	80	NA	2361	NA	NA	NA	oui	1
7	M	28	co	33	5	11.72	225.714	603	2506	0.240623	0.543	2.163	non	0
70	M	28	cd	33	5	9.14	174.286	851	2581	0.329717	0.479	4.306	non	0
71	M	28	cd	33	5	12.2	285.714	520	2594	0.200463	0.338	2.704	non	0
72	F	28	cd	33	5	8.36	160	859	2674	0.321242	0.539	4.023	oui	1
73	F	28	co	33	5	11.02	160	NA	2770	NA	NA	NA	oui	1
77	M	21	cd	33	12	7.24	65.7143	NA	NA	NA	NA	NA	oui	2
8	M	28	cd	33	5	8.88	151.429	624	2569	0.242896	0.362	2.887	non	0
1	M	21	co	40	19	10.76	337.143	NA	NA	NA	NA	NA	non	0
10	M	28	co	40	12	9.54	94.2857	870	2305	0.37744	0.321	1.903	oui	2
11	F	28	cd	40	12	11.9	94.2857	551	2296	0.239983	0.412	1.82	non	0
12	F	28	co	40	12	8.5	200	500	2198	0.22748	0.468	1.021	non	0
13	F	28	co	40	12	14.25	330	NA	NA	NA	NA	NA	non	0
14	M	21	co	40	19	12.06	382.857	531	2578	0.205974	0.623	1.135	non	0
15	M	21	co	40	19	16.68	505.714	NA	NA	NA	NA	NA	non	0
16	M	21	cd	40	19	12.12	254.286	664	2651	0.250472	0.498	1.688	non	0
17	F	21	co	40	19	11.32	285.714	NA	NA	NA	NA	NA	non	0
18	F	21	cd	40	19	15.36	434.286	NA	NA	NA	NA	NA	non	0
19	F	21	co	40	19	14.26	477.143	810	2654	0.3052	0.61	2.454	non	0
2	M	21	cd	40	19	9.88	251.429	NA	NA	NA	NA	NA	oui	2
20	M	21	cd	40	19	10.52	202.857	NA	NA	NA	NA	NA	oui	3
21	M	21	co	40	19	12.34	374.286	868	2587	0.335524	0.705	1.717	oui	2
22	M	21	co	40	19	7.88	260	NA	NA	NA	NA	NA	oui	1
23	F	21	co	40	19	10.78	537.143	570	2481	0.229746	0.632	1.552	non	0
24	F	21	co	40	19	10.58	402.857	NA	NA	NA	NA	NA	oui	1
25	F	21	cd	40	19	10.22	671.429	996	2562	0.388759	0.428	2.074	oui	4
27	M	21	cd	40	19	7.9	202.857	NA	NA	NA	NA	NA	oui	2
28	M	21	co	40	19	7.42	117.143	NA	NA	NA	NA	NA	oui	2
3	M	21	cd	40	19	7.16	151.429	NA	NA	NA	NA	NA	non	0
30	F	21	co	40	19	12.5	448.571	385	2742	0.140408	0.405	1.545	oui	1
31	F	21	cd	40	19	8.24	257.143	NA	NA	NA	NA	NA	oui	2
32	M	21	co	40	19	12.88	494.286	446	2591	0.172134	0.639	2.807	oui	1
34	M	21	cd	40	19	12.02	414.286	656	2609	0.251437	0.682	1.714	non	0
35	F	21	co	40	19	11.16	340	NA	NA	NA	NA	NA	oui	1
36	F	21	cd	40	19	9.68	285.714	470	2496	0.188301	0.67	1.223	oui	3
37	F	21	cd	40	19	6.94	202.857	NA	NA	NA	NA	NA	oui	2
38	M	28	cd	40	12	7.26	145.714	626	2138	0.292797	0.255	1.301	oui	2
39	M	28	co	40	12	9.08	260	629	2486	0.253017	0.544	1.357	non	0
4	F	21	cd	40	19	9.42	40	1028	2158	0.476367	0.346	2.749	non	0
40	M	28	cd	40	12	8.6	102.857	NA	NA	NA	NA	NA	oui	4
41	F	28	co	40	12	8.9	317.143	NA	NA	NA	NA	NA	non	0
42	F	28	co	40	12	11	328.571	449	2697	0.166481	0.799	2.4	non	0
43	F	28	co	40	12	9.74	317.143	NA	NA	NA	NA	NA	non	0
44	F	28	cd	40	12	8.3	257.143	NA	NA	NA	NA	NA	oui	1
46	M	28	cd	40	12	10.82	171.429	677	2302	0.294092	0.335	2.023	oui	1
47	M	28	co	40	12	7.26	145.714	NA	NA	NA	NA	NA	oui	2
48	F	28	cd	40	12	7.36	37.1429	1267	2195	0.577221	0.349	1.346	oui	4
49	F	28	co	40	12	11.52	360	499	2459	0.202928	0.435	1.249	non	0
5	F	21	co	40	19	11.4	362.857	454	2595	0.174952	0.578	1.964	oui	2
50	F	28	cd	40	12	11.12	40	NA	NA	NA	NA	NA	oui	1
51	M	21	cd	40	19	8.92	131.429	623	2555	0.243836	0.357	1.472	oui	2
52	M	21	co	40	19	NA	NA	NA	NA	NA	NA	NA	oui	1
54	F	21	cd	40	19	7.16	177.143	647	2260	0.286283	0.954	1.852	oui	6
55	F	21	co	40	19	NA	NA	NA	NA	NA	NA	NA	oui	1
56	F	21	cd	40	19	6.22	194.286	NA	NA	NA	NA	NA	oui	5
57	M	28	cd	40	12	12.48	197.143	1005	2356	0.42657	0.412	1.315	oui	1
58	M	28	co	40	12	14.28	297.143	NA	NA	NA	NA	NA	non	0
59	F	28	cd	40	12	7.76	148.571	NA	NA	NA	NA	NA	oui	1
60	F	28	co	40	12	15.44	505.714	605	2425	0.249485	0.417	1.646	oui	1
61	F	28	cd	40	12	8.16	180	822	2203	0.373128	0.337	1.376	non	0
62	M	28	co	40	12	9.4	88.5714	NA	NA	NA	NA	NA	non	0
63	M	28	co	40	12	8.72	-51.4286	554	2551	0.21717	0.597	1.53	non	0
64	M	28	cd	40	12	7.32	-14.2857	NA	NA	NA	NA	NA	non	0
65	F	28	co	40	12	7.56	85.7143	534	2529	0.211151	0.556	2.26	non	0
66	F	28	cd	40	12	7	11.4286	619	2000	0.3095	0.293	2.109	oui	1
67	F	28	co	40	12	8.12	80	NA	NA	NA	NA	NA	non	0
68	M	28	co	40	12	7.16	254.286	510	2396	0.212855	0.59	1.299	oui	1
7	M	28	co	40	12	13.7	282.857	NA	NA	NA	NA	NA	non	0
70	M	28	cd	40	12	10.64	214.286	NA	NA	NA	NA	NA	non	0
71	M	28	cd	40	12	13.06	122.857	796	2252	0.353464	0.292	1.498	non	0
72	F	28	cd	40	12	10.98	374.286	NA	NA	NA	NA	NA	oui	1
73	F	28	co	40	12	13.86	405.714	NA	NA	NA	NA	NA	oui	1
77	M	21	cd	40	19	8.82	225.714	817	2515	0.324851	0.493	1.88	oui	2
8	M	28	cd	40	12	9.94	151.429	NA	NA	NA	NA	NA	non	0
1	M	21	co	47	26	12.9	305.714	550	2122	0.259189	0.475	1.416	non	0
10	M	28	co	47	19	11.28	248.571	NA	NA	NA	NA	NA	oui	2
11	F	28	cd	47	19	14.08	311.429	NA	NA	NA	NA	NA	non	0
12	F	28	co	47	19	9.76	180	NA	NA	NA	NA	NA	non	0
13	F	28	co	47	19	17.8	507.143	534	2621	0.203739	0.533	2.324	non	0
14	M	21	co	47	26	16.16	585.714	NA	NA	NA	NA	NA	non	0
15	M	21	co	47	26	19.82	448.571	492	2422	0.203138	0.892	0.991	non	0
16	M	21	cd	47	26	13.96	262.857	NA	NA	NA	NA	NA	non	0
17	F	21	co	47	26	13.78	351.429	551	2537	0.217186	0.671	1.849	non	0
18	F	21	cd	47	26	20.96	800	654	2706	0.241685	0.53	3.342	non	0
19	F	21	co	47	26	18.68	631.429	NA	NA	NA	NA	NA	non	0
2	M	21	cd	47	26	12.08	314.286	661	2381	0.277614	0.323	1.303	oui	2
20	M	21	cd	47	26	12.84	331.429	648	2511	0.258065	0.573	1.722	oui	3
21	M	21	co	47	26	15.46	445.714	NA	NA	NA	NA	NA	oui	2
22	M	21	co	47	26	10.62	391.429	843	2279	0.369899	1.078	2.829	oui	1
23	F	21	co	47	26	14.68	557.143	NA	NA	NA	NA	NA	non	0
24	F	21	co	47	26	12.3	245.714	854	2120	0.40283	0.199	1.201	oui	1
25	F	21	cd	47	26	13.94	531.429	NA	NA	NA	NA	NA	oui	4
27	M	21	cd	47	26	10.26	337.143	534	2435	0.219302	0.409	1.943	oui	2
28	M	21	co	47	26	8.62	171.429	431	2234	0.192927	0.353	0.808	oui	2
3	M	21	cd	47	26	7.98	117.143	661	1890	0.349735	0.55	0.987	non	0
30	F	21	co	47	26	15.82	474.286	NA	NA	NA	NA	NA	oui	1
31	F	21	cd	47	26	10.5	322.857	389	2583	0.1506	0.48	1.693	oui	2
32	M	21	co	47	26	16.66	540	NA	NA	NA	NA	NA	oui	1
34	M	21	cd	47	26	14.64	374.286	NA	NA	NA	NA	NA	non	0
35	F	21	co	47	26	15.26	585.714	649	2713	0.239219	0.567	3.535	oui	1
36	F	21	cd	47	26	12.12	348.571	NA	NA	NA	NA	NA	oui	3
37	F	21	cd	47	26	8.52	225.714	473	2347	0.201534	0.608	1.874	oui	2
38	M	28	cd	47	19	8.54	182.857	NA	NA	NA	NA	NA	oui	2
39	M	28	co	47	19	12.48	485.714	NA	NA	NA	NA	NA	non	0
4	F	21	cd	47	26	11.46	291.429	NA	NA	NA	NA	NA	non	0
40	M	28	cd	47	19	10.76	308.571	652	2252	0.28952	0.461	1.512	oui	4
41	F	28	co	47	19	10.96	294.286	555	2494	0.222534	0.569	1.201	non	0
42	F	28	co	47	19	14.74	534.286	NA	NA	NA	NA	NA	non	0
43	F	28	co	47	19	13.56	545.714	598	2515	0.237773	0.415	1.345	non	0
44	F	28	cd	47	19	10.72	345.714	556	2685	0.207076	0.412	2.33	oui	1
46	M	28	cd	47	19	13.9	440	NA	NA	NA	NA	NA	oui	1
47	M	28	co	47	19	9.3	291.429	509	2259	0.225321	0.642	0.563	oui	2
48	F	28	cd	47	19	9.48	302.857	NA	NA	NA	NA	NA	oui	4
49	F	28	co	47	19	13.84	331.429	NA	NA	NA	NA	NA	non	0
5	F	21	co	47	26	14.74	477.143	NA	NA	NA	NA	NA	oui	2
50	F	28	cd	47	19	13	268.571	812	2321	0.349849	0.559	1.455	oui	1
51	M	21	cd	47	26	11.08	308.571	NA	NA	NA	NA	NA	oui	2
52	M	21	co	47	26	NA	NA	NA	NA	NA	NA	NA	oui	1
54	F	21	cd	47	26	9.26	300	NA	NA	NA	NA	NA	oui	6
55	F	21	co	47	26	NA	NA	NA	NA	NA	NA	NA	oui	1
56	F	21	cd	47	26	10.26	577.143	552	2728	0.202346	0.401	2.052	oui	5
57	M	28	cd	47	19	14.3	260	NA	NA	NA	NA	NA	oui	1
58	M	28	co	47	19	17.96	525.714	699	2259	0.309429	0.636	1.8	non	0
59	F	28	cd	47	19	9.44	240	714	2314	0.308557	0.402	1.113	oui	1
60	F	28	co	47	19	17.56	302.857	NA	NA	NA	NA	NA	oui	1
61	F	28	cd	47	19	9.8	234.286	NA	NA	NA	NA	NA	non	0
62	M	28	co	47	19	9.86	65.7143	505	2141	0.235871	0.42	0.849	non	0
63	M	28	co	47	19	9.8	154.286	NA	NA	NA	NA	NA	non	0
64	M	28	cd	47	19	8.14	117.143	495	2243	0.220687	0.542	1.44	non	0
65	F	28	co	47	19	9.22	237.143	NA	NA	NA	NA	NA	non	0
66	F	28	cd	47	19	8.34	191.429	NA	NA	NA	NA	NA	oui	1
67	F	28	co	47	19	9.24	160	429	2066	0.207648	0.544	1.586	non	0
68	M	28	co	47	19	9.12	280	NA	NA	NA	NA	NA	oui	1
7	M	28	co	47	19	14.96	180	725	2493	0.290814	0.557	1.852	non	0
70	M	28	cd	47	19	12.84	314.286	539	2304	0.233941	0.749	1.931	non	0
71	M	28	cd	47	19	16.6	505.714	NA	NA	NA	NA	NA	non	0
72	F	28	cd	47	19	14.32	477.143	554	2408	0.230066	0.472	1.467	oui	1
73	F	28	co	47	19	17.34	497.143	581	2826	0.205591	0.7175	3.5125	oui	1
77	M	21	cd	47	26	11.86	434.286	NA	NA	NA	NA	NA	oui	2
8	M	28	cd	47	19	11.66	245.714	563	1900	0.296316	0.628	1.47	non	0
1	M	21	co	54	33	18.3	771.429	NA	NA	NA	NA	NA	non	0
10	M	28	co	54	26	14.22	420	643	2379	0.270282	NA	NA	oui	2
11	F	28	cd	54	26	17.2	445.714	749	2433	0.30785	0.376	1.311	non	0
12	F	28	co	54	26	12.64	411.429	777	2457	0.316239	NA	NA	non	0
13	F	28	co	54	26	19.44	234.286	NA	NA	NA	NA	NA	non	0
14	M	21	co	54	33	21.02	694.286	545	2798	0.194782	0.757	0.989	non	0
15	M	21	co	54	33	26.52	957.143	NA	NA	NA	NA	NA	non	0
16	M	21	cd	54	33	18.44	640	597	2456	0.243078	NA	NA	non	0
17	F	21	co	54	33	17.42	520	NA	NA	NA	NA	NA	non	0
18	F	21	cd	54	33	27.14	882.857	NA	NA	NA	NA	NA	non	0
19	F	21	co	54	33	24.26	797.143	680	2592	0.262346	NA	NA	non	0
2	M	21	cd	54	33	16.7	660	NA	NA	NA	NA	NA	oui	2
20	M	21	cd	54	33	17.12	611.429	NA	NA	NA	NA	NA	oui	3
21	M	21	co	54	33	21.4	848.571	868	2688	0.322917	1.449	2.684	oui	2
22	M	21	co	54	33	14.46	548.571	NA	NA	NA	NA	NA	oui	1
23	F	21	co	54	33	18.9	602.857	690	2794	0.246958	NA	NA	non	0
24	F	21	co	54	33	16.02	531.429	NA	NA	NA	NA	NA	oui	1
25	F	21	cd	54	33	18.44	642.857	800	2681	0.298396	NA	NA	oui	4
27	M	21	cd	54	33	14.8	648.571	NA	NA	NA	NA	NA	oui	2
28	M	21	co	54	33	11.08	351.429	NA	NA	NA	NA	NA	oui	2
3	M	21	cd	54	33	10.18	314.286	NA	NA	NA	NA	NA	non	0
30	F	21	co	54	33	20.44	660	543	2830	0.191873	NA	NA	oui	1
31	F	21	cd	54	33	15.06	651.429	NA	NA	NA	NA	NA	oui	2
32	M	21	co	54	33	23.96	1042.86	454	2737	0.165875	0.75	4.049	oui	1
34	M	21	cd	54	33	19.8	737.143	579	2558	0.226349	0.623	1.785	non	0
35	F	21	co	54	33	19.52	608.571	NA	NA	NA	NA	NA	oui	1
36	F	21	cd	54	33	16.54	631.429	626	2641	0.237031	NA	NA	oui	3
37	F	21	cd	54	33	11.94	488.571	NA	NA	NA	NA	NA	oui	2
38	M	28	cd	54	26	11.48	420	730	2483	0.293999	NA	NA	oui	2
39	M	28	co	54	26	16.94	637.143	687	2665	0.257786	NA	NA	non	0
4	F	21	cd	54	33	15.46	571.429	874	2319	0.376887	NA	NA	non	0
40	M	28	cd	54	26	14.9	591.429	NA	NA	NA	NA	NA	oui	4
41	F	28	co	54	26	14.02	437.143	NA	NA	NA	NA	NA	non	0
42	F	28	co	54	26	20.84	871.429	499	2880	0.173264	0.804	2.756	non	0
43	F	28	co	54	26	18.32	680	NA	NA	NA	NA	NA	non	0
44	F	28	cd	54	26	15.1	625.714	NA	NA	NA	NA	NA	oui	1
46	M	28	cd	54	26	19.44	791.429	489	2140	0.228505	0.383	1.412	oui	1
47	M	28	co	54	26	13.5	600	NA	NA	NA	NA	NA	oui	2
48	F	28	cd	54	26	12.2	388.571	817	2261	0.361345	NA	NA	oui	4
49	F	28	co	54	26	19.9	865.714	699	2476	0.28231	0.389	1.421	non	0
5	F	21	co	54	33	19.86	731.429	517	2712	0.190634	NA	NA	oui	2
50	F	28	cd	54	26	17.98	711.429	NA	NA	NA	NA	NA	oui	1
51	M	21	cd	54	33	16.16	725.714	577	2445	0.235992	0.559	2.436	oui	2
52	M	21	co	54	33	NA	NA	NA	NA	NA	NA	NA	oui	1
54	F	21	cd	54	33	13.16	557.143	591	2485	0.237827	0.474	1.112	oui	6
55	F	21	co	54	33	NA	NA	NA	NA	NA	NA	NA	oui	1
56	F	21	cd	54	33	13.8	505.714	NA	NA	NA	NA	NA	oui	5
57	M	28	cd	54	26	18.28	568.571	722	2465	0.292901	NA	NA	oui	1
58	M	28	co	54	26	22.92	708.571	NA	NA	NA	NA	NA	non	0
59	F	28	cd	54	26	11.26	260	NA	NA	NA	NA	NA	oui	1
60	F	28	co	54	26	22.74	740	453	2608	0.173696	NA	NA	oui	1
61	F	28	cd	54	26	13.24	491.429	789	2509	0.314468	NA	NA	non	0
62	M	28	co	54	26	10.78	131.429	NA	NA	NA	NA	NA	non	0
63	M	28	co	54	26	10.92	160	432	2547	0.169611	0.845	2.117	non	0
64	M	28	cd	54	26	9.62	211.429	NA	NA	NA	NA	NA	non	0
65	F	28	co	54	26	11.44	317.143	398	2578	0.154383	NA	NA	non	0
66	F	28	cd	54	26	10.98	377.143	470	2598	0.180908	0.382	1.404	oui	1
67	F	28	co	54	26	10.62	197.143	NA	NA	NA	NA	NA	non	0
68	M	28	co	54	26	13.48	622.857	440	2440	0.180328	NA	NA	oui	1
7	M	28	co	54	26	18.7	534.286	NA	NA	NA	NA	NA	non	0
70	M	28	cd	54	26	17.52	668.571	NA	NA	NA	NA	NA	non	0
71	M	28	cd	54	26	19.42	402.857	880	2308	0.381282	NA	NA	non	0
72	F	28	cd	54	26	19.44	731.429	NA	NA	NA	NA	NA	oui	1
73	F	28	co	54	26	22.02	668.571	NA	NA	NA	NA	NA	oui	1
77	M	21	cd	54	33	15.86	571.429	952	2602	0.365872	NA	NA	oui	2
8	M	28	cd	54	26	14.98	474.286	NA	NA	NA	NA	NA	non	0
1	M	21	co	61	40	21.65	478.571	724	2700	0.268148	NA	NA	non	0
10	M	28	co	61	33	20.18	851.429	NA	NA	NA	NA	NA	oui	2
11	F	28	cd	61	33	23.44	891.429	NA	NA	NA	NA	NA	non	0
12	F	28	co	61	33	17.06	631.429	NA	NA	NA	NA	NA	non	0
13	F	28	co	61	33	26.56	1017.14	539	2560	0.210547	NA	NA	non	0
14	M	21	co	61	40	26.14	731.429	NA	NA	NA	NA	NA	non	0
15	M	21	co	61	40	34.8	1182.86	765	2834	0.269936	NA	NA	non	0
16	M	21	cd	61	40	24.4	851.429	NA	NA	NA	NA	NA	non	0
17	F	21	co	61	40	22.02	657.143	762	2543	0.299646	NA	NA	non	0
18	F	21	cd	61	40	33.16	860	829	2803	0.295755	0.499	3.312	non	0
19	F	21	co	61	40	30.64	911.429	NA	NA	NA	NA	NA	non	0
2	M	21	cd	61	40	22.14	777.143	559	2418	0.231183	0.531	0.979	oui	2
20	M	21	cd	61	40	21.52	628.571	719	2588	0.277821	NA	NA	oui	3
21	M	21	co	61	40	27.28	840	NA	NA	NA	NA	NA	oui	2
22	M	21	co	61	40	19.06	657.143	722	2448	0.294935	0.743	2.134	oui	1
23	F	21	co	61	40	23.6	671.429	NA	NA	NA	NA	NA	non	0
24	F	21	co	61	40	21.4	768.571	870	2712	0.320796	NA	NA	oui	1
25	F	21	cd	61	40	24.29	835.714	NA	NA	NA	NA	NA	oui	4
27	M	21	cd	61	40	20.04	748.571	808	2799	0.288675	NA	NA	oui	2
28	M	21	co	61	40	16.46	768.571	476	2474	0.192401	0.402	1.494	oui	2
3	M	21	cd	61	40	13.66	497.143	598	2591	0.230799	NA	NA	non	0
30	F	21	co	61	40	27.9	1065.71	NA	NA	NA	NA	NA	oui	1
31	F	21	cd	61	40	20.26	742.857	514	2965	0.173356	NA	NA	oui	2
32	M	21	co	61	40	30.1	877.143	NA	NA	NA	NA	NA	oui	1
34	M	21	cd	61	40	25.24	777.143	NA	NA	NA	NA	NA	non	0
35	F	21	co	61	40	25.52	857.143	836	2568	0.325545	0.661	4.017	oui	1
36	F	21	cd	61	40	21.64	728.571	NA	NA	NA	NA	NA	oui	3
37	F	21	cd	61	40	13.04	157.143	557	2439	0.228372	0.545	3.132	oui	2
38	M	28	cd	61	33	15.78	614.286	NA	NA	NA	NA	NA	oui	2
39	M	28	co	61	33	22.56	802.857	NA	NA	NA	NA	NA	non	0
4	F	21	cd	61	40	21.4	848.571	NA	NA	NA	NA	NA	non	0
40	M	28	cd	61	33	18.52	517.143	995	2582	0.38536	NA	NA	oui	4
41	F	28	co	61	33	19.06	720	473	2741	0.172565	NA	NA	non	0
42	F	28	co	61	33	26.12	754.286	NA	NA	NA	NA	NA	non	0
43	F	28	co	61	33	22.78	637.143	644	2647	0.243294	NA	NA	non	0
44	F	28	cd	61	33	19.36	608.571	641	2803	0.228684	NA	NA	oui	1
46	M	28	cd	61	33	24.96	788.571	NA	NA	NA	NA	NA	oui	1
47	M	28	co	61	33	16.48	425.714	668	2197	0.304051	NA	NA	oui	2
48	F	28	cd	61	33	15.94	534.286	NA	NA	NA	NA	NA	oui	4
49	F	28	co	61	33	23.08	454.286	NA	NA	NA	NA	NA	non	0
5	F	21	co	61	40	23.1	462.857	NA	NA	NA	NA	NA	oui	2
50	F	28	cd	61	33	22.66	668.571	797	2593	0.307366	NA	NA	oui	1
51	M	21	cd	61	40	21.5	762.857	NA	NA	NA	NA	NA	oui	2
52	M	21	co	61	40	NA	NA	NA	NA	NA	NA	NA	oui	1
54	F	21	cd	61	40	19.32	880	NA	NA	NA	NA	NA	oui	6
55	F	21	co	61	40	NA	NA	NA	NA	NA	NA	NA	oui	1
56	F	21	cd	61	40	18.97	738.571	719	3011	0.238791	NA	NA	oui	5
57	M	28	cd	61	33	23.26	711.429	NA	NA	NA	NA	NA	oui	1
58	M	28	co	61	33	29	868.571	631	2660	0.237218	0.586	1.832	non	0
59	F	28	cd	61	33	16.64	768.571	496	2532	0.195893	0.581	1.429	oui	1
60	F	28	co	61	33	29.64	985.714	NA	NA	NA	NA	NA	oui	1
61	F	28	cd	61	33	17.18	562.857	NA	NA	NA	NA	NA	non	0
62	M	28	co	61	33	14.04	465.714	425	2270	0.187225	NA	NA	non	0
63	M	28	co	61	33	14.72	542.857	NA	NA	NA	NA	NA	non	0
64	M	28	cd	61	33	13.82	600	325	2516	0.129173	0.556	1.056	non	0
65	F	28	co	61	33	15.56	588.571	NA	NA	NA	NA	NA	non	0
66	F	28	cd	61	33	14.62	520	NA	NA	NA	NA	NA	oui	1
67	F	28	co	61	33	12.2	225.714	432	2399	0.180075	NA	NA	non	0
68	M	28	co	61	33	19.22	820	NA	NA	NA	NA	NA	oui	1
7	M	28	co	61	33	24.2	785.714	479	2715	0.176427	0.592	2.126	non	0
70	M	28	cd	61	33	23.2	811.429	594	2714	0.218865	NA	NA	non	0
71	M	28	cd	61	33	26.72	1042.86	NA	NA	NA	NA	NA	non	0
72	F	28	cd	61	33	25.66	888.571	512	2832	0.180791	0.398	1.587	oui	1
73	F	28	co	61	33	28.14	874.286	757	2646	0.286092	NA	NA	oui	1
77	M	21	cd	61	40	21.94	868.571	NA	NA	NA	NA	NA	oui	2
8	M	28	cd	61	33	18.54	508.571	583	2396	0.243322	NA	NA	non	0
1	M	21	co	88	67	36.3	523.214	935.7	2323.5	0.402711	NA	NA	non	0
10	M	28	co	88	60	39.4	686.429	741.35	2474.8	0.29956	NA	NA	oui	2
11	F	28	cd	88	60	42.7	687.857	763.4	2431.2	0.314001	0.488	1.826	non	0
12	F	28	co	88	60	33.9	601.429	894.2	2449.5	0.365054	NA	NA	non	0
13	F	28	co	88	60	41.7	540.714	708.1	2322.9	0.304834	NA	NA	non	0
14	M	21	co	88	67	38.9	455.714	1009	2440	0.413525	0.434	1.724	non	0
15	M	21	co	88	67	51	578.571	1095.8	2645.7	0.414182	NA	NA	non	0
16	M	21	cd	88	67	42.8	657.143	747.5	2397.8	0.311744	NA	NA	non	0
17	F	21	co	88	67	38.4	585	903.1	2424.4	0.372505	NA	NA	non	0
18	F	21	cd	88	67	56.9	847.857	NA	NA	NA	NA	NA	non	0
19	F	21	co	88	67	47.1	587.857	NA	NA	NA	NA	NA	non	0
2	M	21	cd	88	67	39.8	630.714	1123.85	2426.17	0.46322	0.35	1.648	oui	2
20	M	21	cd	88	67	43.9	799.286	800.4	2804	0.285449	NA	NA	oui	3
21	M	21	co	88	67	45.7	657.857	1035.4	2440	0.424344	0.549	1.314	oui	2
22	M	21	co	88	67	33.7	522.857	1083	2233.9	0.484802	0.665	2.408	oui	1
23	F	21	co	88	67	38.9	546.429	949.7	2467.6	0.384868	NA	NA	non	0
24	F	21	co	88	67	37.4	571.429	1099.7	2718.8	0.40448	NA	NA	oui	1
25	F	21	cd	88	67	42.1	636.071	1035.6	2472.4	0.418864	NA	NA	oui	4
27	M	21	cd	88	67	36.5	587.857	637.1	2678.2	0.237884	NA	NA	oui	2
28	M	21	co	88	67	34.1	630	702.1	2389.7	0.293803	0.341	0.891	oui	2
3	M	21	cd	88	67	26.7	465.714	780.3	2312.7	0.337398	NA	NA	non	0
30	F	21	co	88	67	43.6	560.714	703.05	2737.15	0.256855	NA	NA	oui	1
31	F	21	cd	88	67	39.5	687.143	701.7	2662.8	0.26352	NA	NA	oui	2
32	M	21	co	88	67	48.7	664.286	668	2535	0.263511	0.784	3.699	oui	1
34	M	21	cd	88	67	40.8	555.714	909.8	2584	0.35209	0.875	1.893	non	0
35	F	21	co	88	67	42.4	602.857	965.1	2366.7	0.407783	0.647	3.217	oui	1
36	F	21	cd	88	67	39.6	641.429	807.9	2625.2	0.307748	NA	NA	oui	3
37	F	21	cd	88	67	32.9	709.286	631.2	2490.3	0.253463	0.759	4.253	oui	2
38	M	28	cd	88	60	32.1	582.857	854.7	2315.6	0.369105	NA	NA	oui	2
39	M	28	co	88	60	42.3	705	971.9	2701.65	0.359743	NA	NA	non	0
4	F	21	cd	88	67	40.1	667.857	1001.6	2521.8	0.397177	NA	NA	non	0
40	M	28	cd	88	60	38.3	706.429	802.5	2622.7	0.305982	NA	NA	oui	4
41	F	28	co	88	60	33.4	512.143	578.2	2462.4	0.234812	NA	NA	non	0
42	F	28	co	88	60	40.6	517.143	929.4	2681.4	0.34661	0.478	1.251	non	0
43	F	28	co	88	60	35.5	454.286	726.1	2390.5	0.303744	NA	NA	non	0
44	F	28	cd	88	60	35.9	590.714	641.1	2891.8	0.221696	NA	NA	oui	1
46	M	28	cd	88	60	38.2	472.857	631.2	2365.5	0.266836	0.579	0.86	oui	1
47	M	28	co	88	60	34.6	647.143	928	2390.5	0.388203	NA	NA	oui	2
48	F	28	cd	88	60	33.1	612.857	969.4	2378.6	0.407551	NA	NA	oui	4
49	F	28	co	88	60	38.4	547.143	835.1	2489.2	0.335489	0.342	0.722	non	0
5	F	21	co	88	67	41.8	667.857	983.1	2523.9	0.389516	NA	NA	oui	2
50	F	28	cd	88	60	42.5	708.571	1098.9	2512.5	0.437373	NA	NA	oui	1
51	M	21	cd	88	67	42	732.143	734.8	2422.2	0.303361	0.595	2.01	oui	2
52	M	21	co	88	67	NA	NA	NA	NA	NA	NA	NA	oui	1
54	F	21	cd	88	67	38.6	688.571	715.3	2745.6	0.260526	0.662	2.031	oui	6
55	F	21	co	88	67	NA	NA	NA	NA	NA	NA	NA	oui	1
56	F	21	cd	88	67	39	715.357	880.25	2779.6	0.316682	NA	NA	oui	5
57	M	28	cd	88	60	41.5	651.429	842.4	2326	0.362167	NA	NA	oui	1
58	M	28	co	88	60	48.4	692.857	827	2546.3	0.324785	0.602	0.437	non	0
59	F	28	cd	88	60	29.8	470	683.9	2362.3	0.289506	0.388	1.038	oui	1
60	F	28	co	88	60	49.8	720	705.2	2409.8	0.292638	NA	NA	oui	1
61	F	28	cd	88	60	33.7	590	877.9	2230.8	0.393536	NA	NA	non	0
62	M	28	co	88	60	27.4	477.143	600.3	2148.3	0.27943	NA	NA	non	0
63	M	28	co	88	60	30	545.714	617.6	2414.3	0.255809	0.607	1.173	non	0
64	M	28	cd	88	60	27.8	499.286	585	2435.7	0.240177	0.616	1.404	non	0
65	F	28	co	88	60	31.6	572.857	949.5	2466.2	0.385005	NA	NA	non	0
66	F	28	cd	88	60	27.8	470.714	682.7	2658.4	0.256809	0.501	0.763	oui	1
67	F	28	co	88	60	25.1	460.714	574.8	2471.3	0.23259	NA	NA	non	0
68	M	28	co	88	60	38.4	685	621.8	2298.6	0.270512	NA	NA	oui	1
7	M	28	co	88	60	40.6	585.714	826.8	2441.4	0.338658	0.513	1.179	non	0
70	M	28	cd	88	60	43.7	732.143	829	2470.6	0.335546	NA	NA	non	0
71	M	28	cd	88	60	40.4	488.571	1073.6	2207.1	0.48643	NA	NA	non	0
72	F	28	cd	88	60	42.6	605	688.2	2317.5	0.296958	0.399	1.221	oui	1
73	F	28	co	88	60	47.6	695	842.2	2692.2	0.31283	NA	NA	oui	1
77	M	21	cd	88	67	NA	NA	NA	NA	NA	NA	NA	oui	2
8	M	28	cd	88	60	34.8	580.714	699.4	2189	0.319507	NA	NA	non	0

## Sheet: TRIAL_A_variables_names
variables	extended variables	Unit	type	Values
ID	Individual ID of the animal	NA	qualitative	1 to 77
sexe	Sexe of the animal	NA	qualitative	M (Male) or F (Female)
weaningage	Age at weaning	days	qualitative	21 or 28
condition	Weaning Conditions	NA	qualitative	oc (optimal conditions) or dc (deteriorated conditions)
age	Age	days	qualitative	12 to 147
wea	Time to weaning	days	qualitative	^-16 to 126
weight	Live weight	Kg	numeric
adg	Average daily gain	g/Kg	numeric
drom	Plasma concentration in dROM	CARRU	numeric
bap	Plasma concentration in BAP	umol/L	numeric
osi	Oxidative Stress Index	CARRU/umol/L	numeric
vita	Plasma concentration in Vitamine A	umol/L	numeric
vite	Plasma concentration in Vitamine E	umol/L	numeric
diars123	Number of diarrhea exhibited between 0 and 19 days after weaning	NA	binary	yes or no
nbdiars123	Exhibition of diarrhea between 0 and 19 days after weaning	NA	numeric

## Sheet: TRIAL B
ID	Farm	age	weight	adg	drom	bap	OSI	vita	vite	symp	sexe	weaningage
184	1	26	6.6	NA	525.3	2139	0.245582	1.001	11.487	NA	M	28
185	1	26	6.54	NA	511	2224	0.229766	0.561	1.246	NA	M	28
186	1	26	6.04	NA	487.1	2095	0.232506	1.701	12.677	NA	M	28
187	1	26	8.61	NA	572.7	2306	0.248352	0.583	5.467	NA	M	28
188	1	26	10.78	NA	474.8	2151	0.220735	0.696	5.078	NA	M	28
189	1	26	5.58	NA	619	2433	0.254418	0.805	10.595	NA	M	28
190	1	26	3.74	NA	626.6	2189	0.286249	0.557	8.394	NA	M	28
191	1	26	7.56	NA	525.1	2368	0.221748	0.626	6.114	NA	M	28
192	1	26	6.22	NA	364.9	2585	0.141161	0.635	2.716	NA	M	28
193	1	26	7.35	NA	409.2	2023	0.202274	0.525	9.428	NA	M	28
194	1	26	8.33	NA	466.3	1902	0.245163	0.686	6.449	NA	M	28
195	1	26	8.94	NA	636	1998	0.318318	0.437	4.712	NA	M	28
196	1	26	7.82	NA	537.2	2070	0.259517	0.577	7.991	NA	M	28
197	1	26	8.17	NA	617.9	2204	0.280354	0.366	5.612	NA	M	28
198	1	26	8.1	NA	688.7	2094	0.328892	0.404	6.077	NA	M	28
181	1	26	7.83	NA	631.9	2327	0.271551	0.451	8.124	NA	M	28
182	1	26	10.07	NA	505.3	2006	0.251894	0.672	11.461	NA	M	28
183	1	26	5.7	NA	570.1	2099	0.271606	0.396	4.993	NA	M	28
109	2	26	5.19	NA	558.9	2141	0.261046	0.498	6.935	NA	M	28
110	2	26	4.75	NA	624.2	2164	0.288447	0.414	6.804	NA	M	28
111	2	26	9.73	NA	455.2	2037	0.223466	0.451	7.385	NA	M	28
112	2	26	8.9	NA	547.7	2303	0.23782	0.498	2.275	NA	M	28
113	2	26	5.17	NA	806.7	2279	0.353971	0.629	8.865	NA	M	28
114	2	26	5.44	NA	633.5	2257	0.280682	0.483	8.794	NA	M	28
119	2	26	7.2	NA	423.8	2191	0.193428	0.399	4.571	NA	M	28
120	2	26	6.85	NA	589.9	2067	0.285389	0.478	4.839	NA	M	28
121	2	26	7.43	NA	442.7	2376	0.186322	0.478	7.276	NA	M	28
122	2	26	7.07	NA	498.9	2230	0.223722	0.589	7.328	NA	M	28
123	2	26	7.16	NA	468.5	2421	0.193515	0.755	10.074	NA	M	28
124	2	26	6.84	NA	454.4	2333	0.194771	0.552	5.085	NA	M	28
125	2	26	5.09	NA	702.7	2250	0.312311	0.556	7.389	NA	M	28
126	2	26	5.47	NA	923.6	2692	0.343091	0.29	7.875	NA	M	28
118	2	26	6.53	NA	508.2	2139	0.237588	0.499	4.111	NA	M	28
115	2	26	8.76	NA	431.9	2253	0.1917	0.403	1.483	NA	M	28
116	2	26	6.67	NA	659.2	2209	0.298416	0.493	4.624	NA	M	28
117	2	26	6.53	NA	648.5	2055	0.315572	0.461	7.375	NA	M	28
271	3	26	9.59	NA	644.4	2473	0.260574	0.292	5.142	NA	M	28
272	3	26	8.38	NA	615.9	2402	0.256411	0.393	5.639	NA	M	28
273	3	26	9.18	NA	676.9	2040	0.331814	0.797	5.257	NA	M	28
274	3	26	7.43	NA	599.7	2238	0.267962	0.368	5.256	NA	M	28
275	3	26	9.46	NA	444.2	2260	0.196549	0.395	6.143	NA	M	28
280	3	26	8.72	NA	403	2392	0.168478	0.507	6.386	NA	M	28
281	3	26	7.34	NA	575	2565	0.224172	0.663	7.914	NA	M	28
282	3	26	7.8	NA	642.2	2429	0.264389	0.646	3.369	NA	M	28
283	3	26	7.12	NA	417.4	2423	0.172266	0.439	4.247	NA	M	28
284	3	26	6.31	NA	465.2	2369	0.19637	0.441	4.103	NA	M	28
285	3	26	6.61	NA	545.2	2318	0.235203	0.478	7.747	NA	M	28
286	3	26	7.18	NA	684.4	2254	0.303638	0.385	6.807	NA	M	28
287	3	26	7.98	NA	607	2517	0.24116	0.493	7.14	NA	M	28
288	3	26	5.94	NA	471.7	2388	0.197529	0.656	9.063	NA	M	28
276	3	26	7.95	NA	458.5	2399	0.191121	0.388	7.111	NA	M	28
277	3	26	8.19	NA	650.3	2328	0.279338	0.417	10.717	NA	M	28
278	3	26	10.32	NA	421.5	2191	0.192378	0.389	5.07	NA	M	28
279	3	26	7.66	NA	488.7	2550	0.191647	0.321	6.448	NA	M	28
199	4	26	6.59	NA	522.1	2277	0.229293	0.601	10.675	NA	M	28
203	4	26	8.84	NA	730.6	2245	0.325434	0.315	6.117	NA	M	28
200	4	26	6.92	NA	721.4	2354	0.306457	0.403	11.1	NA	M	28
201	4	26	7.07	NA	564.7	2369	0.238371	0.506	3.136	NA	M	28
202	4	26	6.6	NA	1085.2	2407	0.450852	0.307	8.679	NA	M	28
207	4	26	10.16	NA	492.4	2195	0.224328	0.423	7.466	NA	M	28
204	4	26	8.64	NA	679.3	2269	0.299383	0.449	7.896	NA	M	28
205	4	26	8.03	NA	569.1	2373	0.239823	0.475	16.196	NA	M	28
206	4	26	7.81	NA	650.2	2434	0.267132	0.489	9.457	NA	M	28
210	4	26	7.35	NA	581.8	2265	0.256865	0.509	7.987	NA	M	28
211	4	26	9.98	NA	446.1	2347	0.190072	0.691	9.14	NA	M	28
212	4	26	9.75	NA	528.5	2503	0.211147	0.482	0.169	NA	M	28
213	4	26	11.22	NA	563.8	2296	0.245557	0.585	7.949	NA	M	28
214	4	26	10.24	NA	520	2152	0.241636	0.447	6.201	NA	M	28
215	4	26	10.5	NA	706.1	2268	0.311332	0.485	11.76	NA	M	28
216	4	26	9.32	NA	732.4	2327	0.31474	0.363	11.639	NA	M	28
208	4	26	8.4	NA	375.2	2294	0.163557	0.539	9.219	NA	M	28
209	4	26	7.72	NA	483.3	2523	0.191558	0.482	8.759	NA	M	28
73	5	26	7.5	NA	539.5	2378	0.226871	0.508	7.488	NA	M	28
77	5	26	7.55	NA	777.3	2252	0.34516	0.183	4.199	NA	M	28
78	5	26	7.45	NA	520.1	2075	0.250651	0.539	2.37	NA	M	28
79	5	26	8.42	NA	465.6	2118	0.21983	0.508	7.848	NA	M	28
80	5	26	9.13	NA	526.6	2295	0.229455	0.303	3.39	NA	M	28
81	5	26	6.51	NA	537	2314	0.232066	0.525	5.071	NA	M	28
82	5	26	6.17	NA	608.8	1953	0.311726	0.448	3.186	NA	M	28
83	5	26	4.72	NA	504.5	2210	0.228281	0.325	4.93	NA	M	28
84	5	26	6.51	NA	584.4	2134	0.273852	0.497	4.418	NA	M	28
85	5	26	8.81	NA	660.3	2637	0.250398	0.571	10.189	NA	M	28
86	5	26	7.44	NA	591.9	1999	0.296098	0.406	8.788	NA	M	28
74	5	26	6.6	NA	527.4	2515	0.209702	1.548	16.79	NA	M	28
75	5	26	6.3	NA	621.5	2314	0.268583	0.512	6.94	NA	M	28
76	5	26	9.44	NA	550.2	2313	0.237873	0.441	5.384	NA	M	28
89	5	26	9.49	NA	622.8	2358	0.264122	0.46	9.083	NA	M	28
90	5	26	9.14	NA	456.7	2101	0.217373	0.605	8.665	NA	M	28
87	5	26	10.65	NA	479.3	1993	0.240492	0.566	8.588	NA	M	28
88	5	26	11.26	NA	377.9	2179	0.173428	0.906	21.15	NA	M	28
1	6	26	7.8	NA	351.3	2141	0.164082	0.52	10.835	NA	M	28
2	6	26	5.9	NA	534.5	2360	0.226483	0.485	6.922	NA	M	28
3	6	26	8.7	NA	599.6	2197	0.272918	0.363	7.762	NA	M	28
4	6	26	7.6	NA	438.2	2149	0.203909	0.396	7.165	NA	M	28
5	6	26	6	NA	457.4	2417	0.189243	0.749	1.398	NA	M	28
6	6	26	5.7	NA	415.2	1900	0.218526	0.742	3.88	NA	M	28
10	6	26	8.7	NA	790.1	2267	0.348522	0.527	8.875	NA	M	28
11	6	26	8.3	NA	429.1	1961	0.218817	0.614	9.579	NA	M	28
12	6	26	8	NA	471.7	1687	0.279609	0.563	17.056	NA	M	28
13	6	26	11.44	NA	585	2605	0.224568	0.432	10.208	NA	M	28
14	6	26	8.4	NA	636.5	1959	0.324911	0.529	5.387	NA	M	28
15	6	26	8.8	NA	471.7	1917	0.246062	0.544	11.244	NA	M	28
16	6	26	8.9	NA	587	2108	0.278463	0.414	7.092	NA	M	28
17	6	26	9.7	NA	415.7	2238	0.185746	0.461	9.272	NA	M	28
18	6	26	9.7	NA	NA	NA	NA	NA	NA	NA	M	28
7	6	26	9.4	NA	628.3	1750	0.359029	0.459	9.206	NA	M	28
8	6	26	7.6	NA	1340.2	2013	NA	0.416	9.532	NA	M	28
9	6	26	9.5	NA	691.9	2006	0.344915	0.408	10.09	NA	M	28
69	7	26	9.48	NA	460.5	2270	0.202863	0.526	5.768	NA	M	28
72	7	26	8.97	NA	521.3	2132	0.244512	0.539	4.218	NA	M	28
59	7	26	9.58	NA	520.5	2443	0.213058	0.584	9.192	NA	M	28
70	7	26	8.21	NA	511.9	2206	0.232049	0.4	8.306	NA	M	28
71	7	26	7.95	NA	379.5	2219	0.171023	0.509	5.665	NA	M	28
63	7	26	11.76	NA	369.4	2335	0.158201	0.572	7.718	NA	M	28
64	7	26	9.82	NA	662.4	2506	0.264326	0.623	8.79	NA	M	28
65	7	26	11.7	NA	398.3	2368	0.168201	0.607	7.145	NA	M	28
66	7	26	7.74	NA	620.4	2219	0.279585	0.492	7.597	NA	M	28
67	7	26	6.4	NA	560.6	2080	0.269519	0.487	10.039	NA	M	28
68	7	26	8.66	NA	491.6	2189	0.224577	0.468	5.446	NA	M	28
55	7	26	8.64	NA	606.4	2185	0.277529	0.546	8.208	NA	M	28
56	7	26	5.75	NA	589.4	2045	0.288215	0.568	3.409	NA	M	28
57	7	26	9.86	NA	568.1	2282	0.248948	0.592	10.856	NA	M	28
58	7	26	8.1	NA	534.5	2167	0.246654	NA	NA	NA	M	28
60	7	26	7.98	NA	579	2289	0.252949	0.438	5.886	NA	M	28
61	7	26	11.72	NA	415	2357	0.176071	0.599	8.033	NA	M	28
62	7	26	12.12	NA	612.6	2549	0.24033	0.566	7.266	NA	M	28
234	8	26	8.72	NA	609.3	2318	0.262856	0.557	8.24	NA	M	28
220	8	26	9.82	NA	438.3	2449	0.178971	0.551	10.136	NA	M	28
232	8	26	7.57	NA	476.1	2248	0.211788	0.327	10.035	NA	M	28
233	8	26	7.85	NA	683	2325	0.293763	0.407	5.484	NA	M	28
225	8	26	7.94	NA	609.8	2265	0.269227	0.507	9.877	NA	M	28
226	8	26	6.92	NA	750	2273	0.32996	0.354	5.03	NA	M	28
227	8	26	10.22	NA	544.8	2141	0.254461	0.485	6.88	NA	M	28
228	8	26	8.38	NA	616.2	2305	0.267332	0.463	8.649	NA	M	28
229	8	26	10.53	NA	420.3	2263	0.185727	0.445	9.501	NA	M	28
230	8	26	9.89	NA	409	2324	0.17599	0.548	10.468	NA	M	28
231	8	26	8.13	NA	725.9	2391	0.303597	0.528	4.926	NA	M	28
217	8	26	7.75	NA	542.7	2153	0.252067	0.802	4.817	NA	M	28
218	8	26	7.78	NA	521.1	2379	0.219042	0.594	12.319	NA	M	28
219	8	26	8.12	NA	590.5	2224	0.265513	0.594	12.717	NA	M	28
224	8	26	7.85	NA	575.6	2338	0.246193	0.433	6.889	NA	M	28
221	8	26	8.26	NA	663.7	2065	0.321404	0.446	4.205	NA	M	28
222	8	26	8.48	NA	635.1	2260	0.281018	0.462	6.457	NA	M	28
223	8	26	9.52	NA	563.7	2197	0.256577	0.545	10.381	NA	M	28
163	9	26	7.05	NA	592	2326	0.254514	0.59	7.9	NA	M	28
164	9	26	6.79	NA	472.1	2184	0.216163	0.368	5.026	NA	M	28
165	9	26	7.61	NA	514.7	1942	0.265036	0.394	9.183	NA	M	28
166	9	26	8.03	NA	229.1	2321	0.0987075	0.448	8.345	NA	M	28
167	9	26	7.99	NA	580.1	1976	0.293573	0.538	10.632	NA	M	28
170	9	26	7.08	NA	956.2	2162	0.442276	0.305	8.498	NA	M	28
171	9	26	8.83	NA	494.4	2052	0.240936	0.596	11.238	NA	M	28
172	9	26	7.28	NA	474.2	2137	0.2219	0.467	8.787	NA	M	28
173	9	26	8.38	NA	445.8	2166	0.205817	0.461	2.487	NA	M	28
174	9	26	10.748	NA	782.6	2510	0.311793	0.36	10.766	NA	M	28
175	9	26	9.37	NA	415.1	2470	0.168057	0.306	13.22	NA	M	28
176	9	26	8.758	NA	453.7	2323	0.195308	0.373	16.616	NA	M	28
177	9	26	9.83	NA	587.3	2222	0.264311	0.474	13.184	NA	M	28
178	9	26	9.42	NA	406.3	2365	0.171797	0.431	12.749	NA	M	28
179	9	26	6.85	NA	691.4	2470	0.279919	0.53	12.99	NA	M	28
180	9	26	8.18	NA	501.2	2386	0.210059	0.425	10.028	NA	M	28
168	9	26	7.07	NA	579.2	2346	0.246888	0.582	11.818	NA	M	28
169	9	26	9.82	NA	499	2250	0.221778	0.948	11.182	NA	M	28
235	10	26	6.56	NA	479.9	2080	0.230721	0.877	6.393	NA	M	28
240	10	26	10.21	NA	541	2459	0.220008	0.498	4.84	NA	M	28
241	10	26	7.48	NA	460.6	2287	0.201399	0.351	6.148	NA	M	28
242	10	26	7.7	NA	446.5	1912	0.233525	0.335	11.136	NA	M	28
243	10	26	9.53	NA	565.5	2446	0.231194	0.565	8.282	NA	M	28
244	10	26	8.31	NA	560.9	2161	0.259556	0.417	10.25	NA	M	28
245	10	26	10.99	NA	473.9	2323	0.204003	0.693	9.898	NA	M	28
246	10	26	8.79	NA	714.6	2162	0.330527	0.687	11.599	NA	M	28
247	10	26	9.8	NA	469.3	2246	0.208949	0.591	7.295	NA	M	28
248	10	26	9.07	NA	571.4	2190	0.260913	0.547	9.15	NA	M	28
236	10	26	5.91	NA	453.1	2033	0.222873	0.396	5.991	NA	M	28
237	10	26	6.95	NA	781	2431	0.321267	0.647	5.794	NA	M	28
238	10	26	6.94	NA	546	2160	0.252778	0.594	7.883	NA	M	28
239	10	26	9.96	NA	434.9	2269	0.19167	0.634	2.99	NA	M	28
252	10	26	10.81	NA	659.6	2288	0.288287	0.409	5.832	NA	M	28
249	10	26	7.23	NA	780.6	2256	0.346011	0.409	5.373	NA	M	28
250	10	26	7.19	NA	1011.3	2368	0.427069	NA	NA	NA	M	28
251	10	26	11.63	NA	498.4	2205	0.226032	0.501	8.844	NA	M	28
267	11	26	8.19	NA	337.3	2412	0.139842	0.666	6.085	NA	M	28
257	11	26	10.36	NA	476.9	2490	0.191526	0.605	8.78	NA	M	28
268	11	26	7.12	NA	377	2155	0.174942	0.649	5.533	NA	M	28
269	11	26	7.6	NA	460	2335	0.197002	0.404	15.149	NA	M	28
270	11	26	8.35	NA	545.9	2106	0.259212	0.568	4.743	NA	M	28
261	11	26	9.15	NA	415.1	2414	0.171955	0.496	9.941	NA	M	28
258	11	26	10.06	NA	392.6	2460	0.159593	0.515	5.437	NA	M	28
259	11	26	8.78	NA	365.2	2689	0.135813	0.362	4.358	NA	M	28
260	11	26	8.33	NA	405.4	2655	0.152693	0.479	11.09	NA	M	28
266	11	26	8.82	NA	423.6	2677	0.158237	0.558	8.393	NA	M	28
253	11	26	9.42	NA	568.2	2984	0.190416	0.54	9.482	NA	M	28
254	11	26	9.03	NA	559.6	2746	0.203787	0.608	9.995	NA	M	28
255	11	26	9.63	NA	541.5	2292	0.236257	0.402	4.705	NA	M	28
256	11	26	9.67	NA	559.1	2469	0.226448	0.69	6.461	NA	M	28
265	11	26	9.97	NA	572.7	2683	0.213455	0.422	4.924	NA	M	28
262	11	26	8.85	NA	445.3	2620	0.169962	0.508	11.908	NA	M	28
263	11	26	8.21	NA	385.4	2581	0.149322	0.307	2.403	NA	M	28
264	11	26	6.9	NA	402.5	2416	0.166598	0.489	6.257	NA	M	28
127	12	26	8.2	NA	560.9	2289	0.245042	0.536	8.806	NA	M	28
131	12	26	8.67	NA	325.9	2333	0.139691	0.531	9.77	NA	M	28
132	12	26	7.4	NA	576.9	2100	0.274714	0.461	8.01	NA	M	28
133	12	26	6.57	NA	390.8	2216	0.176354	0.379	4.633	NA	M	28
134	12	26	6.16	NA	662.6	2298	0.288338	0.471	5.209	NA	M	28
135	12	26	9.91	NA	528.9	2223	0.237922	0.703	7.903	NA	M	28
136	12	26	9.7	NA	437	2294	0.190497	0.462	5.305	NA	M	28
137	12	26	6.36	NA	438.8	2178	0.201469	0.346	7.275	NA	M	28
138	12	26	6.89	NA	481.6	2170	0.221935	0.413	6.275	NA	M	28
139	12	26	8.43	NA	180.3	2216	0.0813628	0.671	11.868	NA	M	28
140	12	26	7.36	NA	572.4	2215	0.25842	0.668	11.023	NA	M	28
128	12	26	7.29	NA	517.3	2190	0.23621	0.369	3.244	NA	M	28
129	12	26	8.54	NA	579.1	2301	0.251673	0.553	9.937	NA	M	28
130	12	26	6.97	NA	535.1	2260	0.23677	0.503	5.107	NA	M	28
144	12	26	7.97	NA	497.1	2215	0.224424	0.517	7.61	NA	M	28
141	12	26	7.64	NA	561.1	2156	0.26025	0.538	6.836	NA	M	28
142	12	26	6.81	NA	409.3	2182	0.18758	0.407	6.092	NA	M	28
143	12	26	8.21	NA	407.2	2243	0.181543	0.405	8.474	NA	M	28
146	13	26	9.75	NA	471.3	2481	0.189964	0.539	8.033	NA	M	28
150	13	26	7.78	NA	388.8	2435	0.159671	0.492	10.078	NA	M	28
147	13	26	8.78	NA	572.8	2244	0.255258	0.546	11.053	NA	M	28
148	13	26	7.66	NA	664.2	2337	0.284211	0.468	7.793	NA	M	28
149	13	26	6.75	NA	598.8	2285	0.262057	0.365	11.452	NA	M	28
154	13	26	8.7	NA	723.2	2771	0.260989	0.622	12.195	NA	M	28
151	13	26	10.66	NA	543.6	2395	0.226973	0.536	8.62	NA	M	28
152	13	26	9.03	NA	410.1	2434	0.168488	0.504	8.42	NA	M	28
153	13	26	11.2	NA	479	2322	0.206288	0.615	8.388	NA	M	28
145	13	26	10.43	NA	417	2302	0.181147	0.418	9.322	NA	M	28
159	13	26	8.79	NA	446.2	2313	0.19291	0.555	10.472	NA	M	28
160	13	26	11.78	NA	357.8	2568	0.13933	0.546	9.093	NA	M	28
161	13	26	12.08	NA	438.3	2445	0.179264	0.436	8.855	NA	M	28
162	13	26	9.33	NA	418.9	2500	0.16756	0.651	10.975	NA	M	28
158	13	26	6.61	NA	451.1	2363	0.190901	0.521	6.033	NA	M	28
155	13	26	8.57	NA	135.8	1788	0.0759508	0.172	2.981	NA	M	28
156	13	26	7.78	NA	78.5	2172	0.0361418	0.192	3.651	NA	M	28
157	13	26	8.79	NA	599.3	2413	0.248363	0.448	4.455	NA	M	28
38	14	26	6.73	NA	449.7	2210	0.203484	0.855	6.787	NA	M	28
42	14	26	7.89	NA	491.9	1992	0.246938	0.465	6.979	NA	M	28
39	14	26	7.89	NA	330	2230	0.147982	0.756	9.267	NA	M	28
40	14	26	8.98	NA	328.9	2225	0.14782	0.564	14.985	NA	M	28
41	14	26	10.18	NA	449.7	2094	0.214756	0.572	5.271	NA	M	28
46	14	26	8.38	NA	555.7	2439	0.227839	0.565	10.185	NA	M	28
43	14	26	8.57	NA	348.6	2380	0.146471	0.654	6.619	NA	M	28
44	14	26	9.07	NA	464.5	2267	0.204896	0.562	10.817	NA	M	28
45	14	26	6.93	NA	477.9	2143	0.223005	0.529	10.801	NA	M	28
37	14	26	7.77	NA	469.5	2248	0.208852	0.705	5.164	NA	M	28
49	14	26	8.5	NA	388.6	2346	0.165644	0.725	12.565	NA	M	28
50	14	26	7.7	NA	670.1	2276	0.29442	1.123	11.221	NA	M	28
51	14	26	10.32	NA	448.8	2193	0.204651	0.437	14.003	NA	M	28
52	14	26	9.56	NA	482.7	2110	0.228768	0.477	8.729	NA	M	28
53	14	26	10.76	NA	364.5	2433	0.149815	0.616	10.756	NA	M	28
54	14	26	8.8	NA	613.8	2109	0.291038	0.444	12.931	NA	M	28
47	14	26	8.5	NA	624.4	2409	0.259195	1.349	11.712	NA	M	28
48	14	26	10.2	NA	513	2246	0.228406	0.704	11.524	NA	M	28
33	15	26	7.11	NA	429	1900	0.225789	0.477	6.663	NA	M	28
24	15	26	5.74	NA	570.4	1543	0.369669	0.49	4.227	NA	M	28
25	15	26	7.22	NA	380.9	1745	0.218281	0.486	13.261	NA	M	28
26	15	26	4.61	NA	483.5	1674	0.288829	0.498	10.622	NA	M	28
27	15	26	6.81	NA	411.6	2302	0.178801	0.49	11.137	NA	M	28
28	15	26	6.01	NA	457.6	2018	0.226759	0.407	10.233	NA	M	28
29	15	26	5.69	NA	464.4	2464	0.188474	0.597	2.192	NA	M	28
30	15	26	10.92	NA	478.9	1931	0.248006	0.575	3	NA	M	28
31	15	26	7.91	NA	572	1918	0.298227	0.6	5.844	NA	M	28
32	15	26	8.09	NA	512.9	2288	0.22417	0.652	5.525	NA	M	28
19	15	26	6.68	NA	435.5	2149	0.202652	0.412	11.648	NA	M	28
34	15	26	5.06	NA	530.7	2202	0.241008	0.485	7.087	NA	M	28
35	15	26	8.19	NA	375.6	1976	0.190081	0.377	2.923	NA	M	28
36	15	26	8.68	NA	456.4	2453	0.186058	0.606	7.047	NA	M	28
23	15	26	4.94	NA	527.7	2943	0.179307	0.541	11.501	NA	M	28
20	15	26	7.22	NA	490.6	1932	0.253934	0.43	7.563	NA	M	28
21	15	26	8.12	NA	605.1	2562	0.236183	0.686	6.545	NA	M	28
22	15	26	9.23	NA	481.3	2398	0.200709	0.453	6.778	NA	M	28
106	16	26	6.1	NA	488	2076	0.235067	0.468	2.891	NA	M	28
94	16	26	9.23	NA	401	2197	0.182522	0.668	7.198	NA	M	28
95	16	26	11.48	NA	551.7	2318	0.238007	0.451	8.245	NA	M	28
107	16	26	7.31	NA	452.1	2106	0.214672	0.313	5.438	NA	M	28
108	16	26	7.51	NA	491.7	2052	0.23962	0.586	6.547	NA	M	28
98	16	26	8.21	NA	514.3	2262	0.227365	0.454	7.58	NA	M	28
99	16	26	5.66	NA	467.6	2001	0.233683	0.305	4.975	NA	M	28
96	16	26	10.7	NA	498.8	2057	0.242489	0.524	9.112	NA	M	28
97	16	26	8.76	NA	514	2168	0.237085	0.371	3.353	NA	M	28
104	16	26	8.05	NA	601.9	1961	0.306935	0.379	2.674	NA	M	28
105	16	26	6.85	NA	365.1	1769	0.206388	0.267	1.832	NA	M	28
91	16	26	8.25	NA	431.9	2218	0.194725	0.431	8.944	NA	M	28
92	16	26	6.79	NA	396.6	2227	0.178087	0.356	12.651	NA	M	28
93	16	26	11.23	NA	539.1	2297	0.234697	0.423	5.203	NA	M	28
102	16	26	7.28	NA	498.3	2262	0.220292	0.906	12.283	NA	M	28
103	16	26	8.14	NA	447.7	1885	0.237507	0.536	3.009	NA	M	28
100	16	26	7.89	NA	471.2	2190	0.21516	0.41	11.207	NA	M	28
101	16	26	8.24	NA	434.3	2093	0.207501	0.507	10.03	NA	M	28
184	1	33	8.442	204	838.1	2283	0.367105	0.372	3.42	non	M	28
185	1	33	8.883	260	765.9	2457	0.311722	0.579	4.299	non	M	28
186	1	33	7.246	134	855.2	2222	0.384878	0.305	3.737	non	M	28
187	1	33	11.23	291	885.9	2388	0.37098	0.615	3.038	non	M	28
188	1	33	13.302	280	815.9	2460	0.331667	0.631	2.564	non	M	28
189	1	33	7.582	222	1068.7	2381	0.448845	0.364	2.386	non	M	28
190	1	33	5.172	159	758.3	1483	0.511328	0.396	1.239	non	M	28
191	1	33	9.36	200	997.3	2200	0.453318	0.474	2.253	non	M	28
192	1	33	8.34	236	888.3	2760	0.321848	0.542	2.629	oui	M	28
193	1	33	8.014	73	687	2456	0.279723	0.402	3.395	non	M	28
194	1	33	9.784	161	892.1	2950	0.302407	0.281	1.488	non	M	28
195	1	33	10.208	141	944.4	1882	0.501807	0.323	2.115	non	M	28
196	1	33	9.22	155	902.6	2295	0.39329	0.435	2.219	non	M	28
197	1	33	9.564	154	1056	2326	0.453998	0.255	1.891	non	M	28
198	1	33	9.726	180	1047.8	2030	0.516158	0.364	3.586	non	M	28
181	1	33	9.92	232	843.4	2557	0.32984	0.354	4.073	non	M	28
182	1	33	11.63	173	886	2668	0.332084	0.442	2.846	non	M	28
183	1	33	7.078	153	790.9	2238	0.353396	0.464	2.503	non	M	28
109	2	33	6.81	179	324.8	2182	0.148854	0.338	2.794	non	M	28
110	2	33	5.97	135	714.8	2194	0.325798	0.314	3.252	oui	M	28
111	2	33	11.05	146	658.8	2450	0.268898	0.152	2.644	non	M	28
112	2	33	9.6	77	617.4	2442	0.252826	0.121	3.25	non	M	28
113	2	33	4.982	-22	963	2015	0.477916	0.177	5.544	non	M	28
114	2	33	6.04	66	811.2	2206	0.367724	0.382	3.362	non	M	28
119	2	33	8.322	124	887.2	2269	0.391009	0.422	2.373	non	M	28
120	2	33	7.84	109	741.5	2412	0.307421	0.404	0.811	non	M	28
121	2	33	8.426	110	885.8	2206	0.401541	0.372	2.532	oui	M	28
122	2	33	7.988	101	672.8	2203	0.305402	0.553	3.202	non	M	28
123	2	33	8.706	171	808.3	2448	0.330188	0.463	3.175	non	M	28
124	2	33	8.25	156	796.7	2256	0.353147	0.609	2.569	non	M	28
125	2	33	6.472	153	752.2	2596	0.289753	0.488	4.038	non	M	28
126	2	33	6.976	167	935	2367	0.395015	0.301	5.303	non	M	28
118	2	33	7.97	160	776.4	2651	0.292871	0.403	2.521	non	M	28
115	2	33	10.19	158	670.8	2155	0.311276	0.575	6.025	non	M	28
116	2	33	8.21	171	858	1255	0.683665	0.46	2.251	oui	M	28
117	2	33	7.038	56	1090.9	1907	0.57205	0.185	1.324	oui	M	28
271	3	33	11.462	234	769.6	2327.1	0.330712	0.284	2.881	non	M	28
272	3	33	10.068	211	965.8	2523	0.382798	0.361	2.103	non	M	28
273	3	33	10.6	177	873.8	2625.5	0.332813	0.473	2.528	non	M	28
274	3	33	9.042	202	843.1	2522.7	0.334205	0.473	2.752	non	M	28
275	3	33	12.01	318	711.9	2681	0.265535	0.479	3.872	non	M	28
280	3	33	9.706	123	773.1	2452.2	0.315268	0.439	3.572	non	M	28
281	3	33	9.42	260	993.5	2560.7	0.38798	0.479	2.546	non	M	28
282	3	33	10.32	314	652.9	2861	0.228207	0.627	3.177	non	M	28
283	3	33	9.226	263	591	2601.8	0.22715	0.512	2.175	non	M	28
284	3	33	9.284	371	861.1	2686.5	0.320529	0.587	2.046	non	M	28
285	3	33	9.07	307	809.5	2470.2	0.327706	0.512	2.388	non	M	28
286	3	33	9.05	233	1012.8	2408.2	0.420563	0.382	2.398	non	M	28
287	3	33	10.26	284	714	2434.4	0.293296	0.411	2.57	non	M	28
288	3	33	7.26	165	482.8	2360	0.204576	0.507	3.11	non	M	28
276	3	33	10.538	324	708.9	2538.7	0.279237	0.536	4.254	non	M	28
277	3	33	10.396	275	976.8	2312.3	0.422437	0.385	3.767	non	M	28
278	3	33	12.614	286	649.4	2418.2	0.268547	0.329	2.825	non	M	28
279	3	33	9.554	236	648.7	2402.7	0.269988	0.525	3.796	non	M	28
199	4	33	8.406	202	759.8	2456	0.309365	0.455	4.272	non	M	28
203	4	33	10.92	231	810.1	2539	0.319063	0.524	5.723	non	M	28
200	4	33	8.732	201	930.8	2951	0.315419	0.52	4.771	non	M	28
201	4	33	8.658	176	764.7	2483	0.307974	0.531	3.649	non	M	28
202	4	33	8.294	188	1261.2	2493	0.505897	0.442	4.668	non	M	28
207	4	33	8.936	-136	754.1	2052	0.367495	0.214	7.507	non	M	28
204	4	33	10.278	182	914.9	2148	0.425931	0.476	2.909	non	M	28
205	4	33	9.478	160	803.7	2650	0.303283	0.403	2.573	non	M	28
206	4	33	9.726	212	729.7	2503	0.29153	0.42	3.814	non	M	28
210	4	33	8.356	112	809.5	2648	0.305702	0.421	2.255	non	M	28
211	4	33	11.096	124	715.7	2494	0.286969	0.537	4.754	non	M	28
212	4	33	10.924	130	705.8	2576	0.273991	0.706	4.118	non	M	28
213	4	33	12.046	92	883.7	2748	0.321579	0.25	2.447	non	M	28
214	4	33	11.866	180	929	2084	0.445777	0.417	4.509	non	M	28
215	4	33	11.942	160	1034.5	1873	0.552322	0.372	2.282	non	M	28
216	4	33	10.852	170	792.3	2318	0.341803	0.311	2.508	non	M	28
208	4	33	9.738	148	674.1	2373	0.284071	0.457	2.444	non	M	28
209	4	33	8.16	48	679.8	2881	0.23596	0.512	4.22	non	M	28
73	5	33	9.9	266	639.3	2877	0.222211	0.682	3.662	non	M	28
77	5	33	9.74	243	562.7	2464	0.228369	0.2	1.64	non	M	28
78	5	33	10.05	288	695.6	2331	0.298413	0.472	2.662	non	M	28
79	5	33	8.49	7	581.5	2244	0.259135	0.396	3.826	non	M	28
80	5	33	10.87	193	742.5	1173	0.632992	0.455	2.416	non	M	28
81	5	33	9.38	318	742.6	2611	0.284412	0.33	2.528	non	M	28
82	5	33	8.55	264	807.4	2300	0.351043	0.576	2.975	non	M	28
83	5	33	7.15	270	746.4	2667	0.279865	0.606	3.109	non	M	28
84	5	33	8.54	225	746.9	2398	0.311468	0.492	2.93	non	M	28
85	5	33	9.66	94	714.2	2294	0.311334	0.305	2.489	non	M	28
86	5	33	9	173	767.7	2094	0.366619	0.676	3.782	non	M	28
74	5	33	8.78	242	725.5	2266	0.320168	0.336	2.307	non	M	28
75	5	33	9.01	301	924	2211	0.41791	0.421	2.122	non	M	28
76	5	33	12.62	353	773	1319	0.58605	0.614	3.823	non	M	28
89	5	33	11.31	202	782.9	2134	0.36687	0.395	2.842	non	M	28
90	5	33	10.7	173	735.3	2295	0.320392	0.402	2.586	non	M	28
87	5	33	12.63	220	759.1	2335	0.325096	0.517	3.614	non	M	28
88	5	33	14.37	345	595.1	2324	0.256067	0.406	2.924	non	M	28
1	6	33	9.94	237	562.2	1199	0.468891	0.486	4.478	non	M	28
2	6	33	7.56	184	516.3	1893	0.272742	0.552	3.101	non	M	28
3	6	33	10.27	174	899	2047	0.439179	0.319	1.844	non	M	28
4	6	33	9.96	261	610	1674	0.364397	0.435	4.746	non	M	28
5	6	33	8.05	227	771	1833	0.420622	0.428	2.029	non	M	28
6	6	33	7.1	155	555	2207	0.251473	0.585	12.596	non	M	28
10	6	33	11.21	278	543.8	2219	0.245065	0.547	5.299	non	M	28
11	6	33	11.22	324	431.5	2257	0.191183	0.675	4.647	non	M	28
12	6	33	10.63	292	499.4	2123	0.235233	0.582	9.355	non	M	28
13	6	33	14.32	320	639.5	2326	0.274936	0.477	4.838	non	M	28
14	6	33	12.26	428	660.8	2252	0.293428	0.53	6.79	non	M	28
15	6	33	11.31	278	545.8	2224	0.245414	0.583	6.347	non	M	28
16	6	33	10.57	185	690	1070	0.64486	0.357	5.125	oui	M	28
17	6	33	12.85	350	606.3	1963	0.308864	0.54	4.306	non	M	28
18	6	33	14.97	585	NA	NA	NA	0.832	4.534	non	M	28
7	6	33	12.39	332	668	1734	0.385236	0.718	3.857	non	M	28
8	6	33	10.07	274	500	2254	0.221828	1.343	10.325	non	M	28
9	6	33	11.07	174	635.1	2239	0.283653	0.546	4.54	non	M	28
69	7	33	10.68	133	652	2107	0.309445	0.226	4.747	non	M	28
72	7	33	10.77	200	531.9	2600	0.204577	0.552	3.181	non	M	28
59	7	33	11.31	192	521.5	2318	0.224978	1.276	7.094	non	M	28
70	7	33	8.9	76	618.7	2377	0.260286	0.465	3.497	non	M	28
71	7	33	9.07	124	486.6	2173	0.22393	0.461	1.796	non	M	28
63	7	33	13.04	142	577.6	1313	0.439909	0.382	3.155	non	M	28
64	7	33	12.02	244	609.3	2086	0.29209	0.594	4.085	non	M	28
65	7	33	13.84	237	526.5	2563	0.205423	0.521	2.819	non	M	28
66	7	33	9.51	196	717.7	2232	0.32155	0.504	3.499	non	M	28
67	7	33	7.59	132	592.5	1986	0.298338	0.593	2.872	non	M	28
68	7	33	11.02	262	649.3	2153	0.301579	0.569	2.913	non	M	28
55	7	33	10.96	257	704.9	2593	0.271847	0.541	2.915	non	M	28
56	7	33	7.5	194	1066.8	2379	0.448424	0.398	4.814	non	M	28
57	7	33	11.64	197	633.9	2554	0.248199	0.38	4.298	non	M	28
58	7	33	9.8	188	655	1613	0.406076	0.436	3.296	non	M	28
60	7	33	9.43	161	753.8	2411	0.31265	0.505	4.115	non	M	28
61	7	33	14.42	300	513.9	2209	0.232639	0.557	3.131	non	M	28
62	7	33	14.34	246	735.6	2490	0.295422	0.601	2.549	non	M	28
234	8	33	10.6	209	845.3	2502	0.33785	0.397	3.57	non	M	28
220	8	33	11.2	153	927.6	2560	0.362344	0.369	3.196	non	M	28
232	8	33	8.2	69	995.7	2816	0.353587	0.311	4.812	non	M	28
233	8	33	10.45	288	1069.5	2625	0.407429	0.577	2.099	non	M	28
225	8	33	9.15	134	955.1	2738	0.348831	0.494	4.178	non	M	28
226	8	33	7.86	104	1139.8	2588	0.440417	0.353	3.076	oui	M	28
227	8	33	12.69	274	897.8	2851	0.314907	0.307	2.319	non	M	28
228	8	33	10.8	268	981.1	1627	0.603012	0.344	2.619	non	M	28
229	8	33	12.17	182	897.3	2384	0.376384	0.339	2.738	non	M	28
230	8	33	12.6	301	661.7	2486	0.266171	0.5	3.608	non	M	28
231	8	33	10.03	211	1008.2	2854	0.353259	0.461	3.614	non	M	28
217	8	33	8.65	100	1112.9	2574	0.432362	0.346	3.766	oui	M	28
218	8	33	9.43	183	1051.4	2404	0.437354	0.416	4.443	non	M	28
219	8	33	9.95	203	1015.3	2324	0.436876	0.395	3.717	non	M	28
224	8	33	9.7	206	942.8	1837	0.513228	0.492	3.198	oui	M	28
221	8	33	9.5	137	1072.8	2037	0.526657	0.393	3.274	non	M	28
222	8	33	9.35	96	967.7	2227	0.434531	0.429	3.556	non	M	28
223	8	33	12.11	287	962.1	2633	0.365401	0.586	4.398	non	M	28
163	9	33	8.586	170	880.9	2506	0.351516	0.482	4.39	non	M	28
164	9	33	7.086	33	902.7	2019	0.447103	0.251	1.79	oui	M	28
165	9	33	8.968	150	855.8	1252	0.683546	0.435	4.89	non	M	28
166	9	33	8.576	60	913.8	2585	0.353501	0.38	2.83	oui	M	28
167	9	33	8.658	74	825	2177	0.378962	0.25	3.092	non	M	28
170	9	33	7.976	99	986.4	2382	0.414106	0.485	7.646	non	M	28
171	9	33	9.196	41	782	2496	0.313301	0.258	2.468	oui	M	28
172	9	33	8.534	139	841	1535	0.547883	0.474	9.593	oui	M	28
173	9	33	9.92	171	833.7	2344	0.355674	0.643	4.874	non	M	28
174	9	33	12.786	226	788.5	2290	0.344323	0.391	6.006	non	M	28
175	9	33	10.26	98	717.1	2404	0.298295	0.368	5.319	non	M	28
176	9	33	9.48	80	464.7	2367	0.196324	0.281	4.514	non	M	28
177	9	33	11.148	146	874.3	2572	0.33993	0.369	5.186	non	M	28
178	9	33	10.368	105	692.7	2386	0.290319	0.812	9.914	non	M	28
179	9	33	7.83	108	997	2730	0.365201	0.252	2.453	non	M	28
180	9	33	8.29	12	659.9	2270	0.290705	0.371	5.056	oui	M	28
168	9	33	8.402	148	878	2423	0.362361	0.255	2.762	non	M	28
169	9	33	12.216	266	770.3	2272	0.33904	0.536	3.548	non	M	28
235	10	33	8.33	196	887.9	2289.7	0.38778	0.252	2.126	non	M	28
240	10	33	12.34	236	1090.7	2990	0.364783	0.217	2.734	non	M	28
241	10	33	9.032	172	770.9	2395.2	0.321852	0.061	4.077	non	M	28
242	10	33	9.192	165	797.3	2301.6	0.346411	0.079	2.233	non	M	28
243	10	33	11.96	270	835	2574.4	0.324347	0.197	3.299	non	M	28
244	10	33	10.212	211	890.1	2022.2	0.440164	0.131	3.132	non	M	28
245	10	33	13.71	302	943.9	2659.1	0.35497	0.228	2.973	non	M	28
246	10	33	11.42	292	816	2798.4	0.291595	0.798	5.95	non	M	28
247	10	33	10.636	92	1104.3	2861.5	0.385916	0.198	2.61	non	M	28
248	10	33	9.146	8	1090.4	2618.1	0.416485	0.109	3.725	non	M	28
236	10	33	7.34	158	822.1	2061.7	0.398749	0.152	1.872	non	M	28
237	10	33	7.866	101	1053.3	2473.6	0.425817	0.142	2.479	non	M	28
238	10	33	7.762	91	1037.6	2295	0.452113	0.22	3.939	non	M	28
239	10	33	11.736	197	745.3	2510.8	0.296838	0.261	3.106	non	M	28
252	10	33	12.01	133	378.4	2389.4	0.158366	0.083	3.111	non	M	28
249	10	33	8.656	158	986.5	2623.7	0.375996	0.233	3.152	non	M	28
250	10	33	7.5	34	1214.7	2475.2	0.490748	0.117	1.855	non	M	28
251	10	33	13.816	242	651.9	2252.2	0.28945	0.129	6.392	non	M	28
267	11	33	8.99	88	602.5	2321.8	0.259497	0.443	2.101	non	M	28
257	11	33	11.82	162	705.5	2744.5	0.25706	0.616	4.963	non	M	28
268	11	33	8.2	120	993.6	1722.5	0.576836	0.499	8.016	non	M	28
269	11	33	9.526	214	909.3	2722.8	0.333958	0.499	6.23	non	M	28
270	11	33	9.608	139	809.9	2598.8	0.311644	0.447	3.139	non	M	28
261	11	33	10.608	162	787.8	2522.5	0.312309	0.373	2.106	non	M	28
258	11	33	11.6	171	871.1	2616.1	0.332977	0.645	3.917	non	M	28
259	11	33	11.06	253	975.9	2677.4	0.364495	0.432	3.783	non	M	28
260	11	33	9.452	124	933.1	2407.3	0.387613	0.364	4.11	non	M	28
266	11	33	11.27	272	579.4	2624.1	0.2208	0.537	4.399	non	M	28
253	11	33	11.45	225	851	2546.6	0.334171	0.422	3.425	non	M	28
254	11	33	11.03	222	865.8	NA	NA	NA	NA	non	M	28
255	11	33	11.876	249	870.3	2416.8	0.360104	0.355	2.672	non	M	28
256	11	33	11.55	209	827.4	2701.2	0.306308	0.46	5.8	non	M	28
265	11	33	11.92	216	699.9	2481.5	0.282047	0.398	2.853	non	M	28
262	11	33	11.49	293	713.8	2520	0.283254	0.378	2.475	non	M	28
263	11	33	9.368	128	686.7	2615.7	0.26253	0.6	3.209	non	M	28
264	11	33	8.4	167	767.5	2540	0.302165	0.53	3.795	non	M	28
127	12	33	9.1	100	1005	2557	0.393039	0.444	2.913	non	M	28
131	12	33	9.8	125	834	2197	0.379609	0.488	3.657	oui	M	28
132	12	33	8.4	110	950	2133	0.445382	0.389	1.636	oui	M	28
133	12	33	7.6	114	777	1450	0.535862	0.22	2.561	non	M	28
134	12	33	6.7	60	877	1243	0.705551	0.531	4.168	non	M	28
135	12	33	10.7	87	778	2339	0.332621	0.5	2.604	non	M	28
136	12	33	10.8	122	826	2448	0.337418	0.662	10.536	non	M	28
137	12	33	8.6	248	767	2013	0.381023	0.459	2.676	oui	M	28
138	12	33	8.8	212	762	2478	0.307506	0.454	3.145	non	M	28
139	12	33	9.5	118	871	2252	0.386767	0.481	2.475	non	M	28
140	12	33	8.6	137	864	2251	0.383829	0.51	3.465	non	M	28
128	12	33	8.8	167	717	1764	0.406463	0.621	3.939	non	M	28
129	12	33	8.4	-16	862	2107	0.409112	0.288	1.988	non	M	28
130	12	33	7.4	47	949	2333	0.406772	0.425	2.626	non	M	28
144	12	33	8.8	92	1048	2446	0.428455	0.485	3.893	non	M	28
141	12	33	9.2	173	891	2457	0.362637	0.455	2.191	non	M	28
142	12	33	9.1	254	740	2511	0.294703	0.611	1.765	non	M	28
143	12	33	8.8	65	717	2198	0.326206	0.434	2.854	non	M	28
146	13	33	11.68	214	620	2480	0.25	0.51	2.18	non	M	28
150	13	33	10.34	284	543.8	2661	0.204359	0.63	2.553	non	M	28
147	13	33	11.62	315	699.5	2731	0.256133	0.517	3.66	non	M	28
148	13	33	9.9	248	717	2441	0.293732	0.434	3.405	non	M	28
149	13	33	8.87	235	619.6	2530	0.244901	0.391	3.69	non	M	28
154	13	33	11.2	277	763.1	2599	0.293613	0.513	3.466	non	M	28
151	13	33	12.71	227	783.6	2572	0.304666	0.44	2.667	non	M	28
152	13	33	11.4	263	736.8	2511	0.293429	0.445	3.071	non	M	28
153	13	33	14.002	311	687.3	2777	0.247497	1.515	5.66	non	M	28
145	13	33	12.35	213	718	2236	0.321109	0.41	2.78	non	M	28
159	13	33	11.55	306	683.5	2428	0.281507	0.6	2.691	non	M	28
160	13	33	14.45	296	683.2	2792	0.244699	0.538	3.304	non	M	28
161	13	33	14.78	299	594	2644	0.22466	0.926	3.558	non	M	28
162	13	33	11.1	196	812	2684	0.302534	0.595	4.244	non	M	28
158	13	33	8.2	176	651.8	2363	0.275836	0.403	2.152	non	M	28
155	13	33	9.92	150	917.3	2708	0.338737	0.336	3.585	non	M	28
156	13	33	9.12	148	862	2253	0.382601	0.391	4.14	non	M	28
157	13	33	10.83	226	678.3	2615	0.259388	0.651	2.075	non	M	28
38	14	33	8.99	282	527.1	1996	0.264078	0.66	2.814	non	M	28
42	14	33	9.63	217	508.3	1215	0.418354	0.485	3.07	non	M	28
39	14	33	9.43	192	358.1	1312	0.272942	0.451	3.113	non	M	28
40	14	33	10.75	221	513.3	2581	0.198876	0.425	4.95	non	M	28
41	14	33	13.8	452	481.7	2049	0.23509	0.565	4.975	oui	M	28
46	14	33	10.02	205	666.4	2416	0.275828	0.419	1.113	non	M	28
43	14	33	10.8	278	521.3	2140	0.243598	0.73	5.309	non	M	28
44	14	33	11.69	327	519.2	2498	0.207846	0.406	3.117	non	M	28
45	14	33	9.02	261	613.4	2143	0.286234	0.569	3.071	non	M	28
37	14	33	10.28	313	543.3	2083	0.260826	0.646	3.869	non	M	28
49	14	33	10.38	235	461.7	2430	0.19	0.607	3.493	non	M	28
50	14	33	9.87	271	524.2	2398	0.218599	0.526	3.779	non	M	28
51	14	33	12.64	290	517.5	2111	0.245144	0.463	4.442	non	M	28
52	14	33	12.5	367	594.4	2094	0.283859	0.515	3.601	non	M	28
53	14	33	13.69	366	414.6	2702	0.153442	0.388	2.049	non	M	28
54	14	33	11.18	297	414.8	1500	0.276533	0.611	6.344	non	M	28
47	14	33	9.68	147	841.1	2339	0.359598	0.503	3.538	oui	M	28
48	14	33	11.92	215	414.3	1999	0.207254	0.576	2.909	non	M	28
33	15	33	8.5	154	566.5	2080	0.272356	0.337	4.499	non	M	28
24	15	33	7.53	198	762	2138	0.356408	0.35	5.195	non	M	28
25	15	33	8.85	180	634	2153	0.294473	0.477	7.256	non	M	28
26	15	33	5.57	106	653.5	2035	0.32113	0.376	3.944	non	M	28
27	15	33	8.36	172	393.7	2192	0.179608	0.468	4.645	oui	M	28
28	15	33	7.7	187	481.9	2175	0.221563	0.604	5.338	oui	M	28
29	15	33	7.11	157	727	1930	0.376684	0.377	3.498	non	M	28
30	15	33	14.37	383	723.5	2228	0.324731	0.434	2.675	non	M	28
31	15	33	9.99	231	583	2434	0.239523	1.278	8.472	non	M	28
32	15	33	10.28	243	584.4	1726	0.338586	0.504	2.46	non	M	28
19	15	33	9.14	273	449.6	1777	0.253011	0.414	4.741	non	M	28
34	15	33	6.56	166	879	1452	0.605372	0.457	4.715	non	M	28
35	15	33	9.13	104	317	1667	0.190162	0.488	4.632	non	M	28
36	15	33	10.07	154	780	1675	0.465672	0.35	2.842	non	M	28
23	15	33	6.02	120	584	1966	0.29705	0.399	4.374	non	M	28
20	15	33	9.7	275	689.5	2132	0.323405	0.59	2.861	non	M	28
21	15	33	10.7	286	717	2081	0.344546	0.473	2.905	non	M	28
22	15	33	11.85	291	562	2336	0.240582	0.621	2.994	non	M	28
106	16	33	7.19	121	519	2280	0.227632	0.409	2.114	non	M	28
94	16	33	10.702	163	773.5	2273	0.340299	0.249	2.743	non	M	28
95	16	33	12.602	124	773.9	2435	0.317823	0.454	3.606	non	M	28
107	16	33	8.58	141	662.1	1745	0.379427	0.42	2.928	non	M	28
108	16	33	8.83	146	502.8	2108	0.23852	0.464	2.522	non	M	28
98	16	33	9.37	128	578.4	2380	0.243025	0.421	2.816	non	M	28
99	16	33	6.94	142	606	2272	0.266725	0.354	2.742	non	M	28
96	16	33	11.84	126	741.3	2193	0.33803	0.49	3.419	non	M	28
97	16	33	9.586	91	713.9	2369	0.301351	0.55	2.929	non	M	28
104	16	33	8.46	46	657.2	2126	0.309125	0.305	1.301	non	M	28
105	16	33	7.98	126	460.1	2015	0.228337	0.486	2.352	non	M	28
91	16	33	8.884	70	674	2041	0.33023	0.298	2.371	non	M	28
92	16	33	7.88	121	734.9	2057	0.357268	0.297	3.317	non	M	28
93	16	33	11.39	17	701	2191	0.319945	0.359	2.553	non	M	28
102	16	33	7.966	76	694.7	2449	0.283667	0.498	3.734	non	M	28
103	16	33	9.81	185	466.5	2162	0.215772	0.468	2.8	non	M	28
100	16	33	8.36	52	598.6	1912	0.313075	0.492	5.21	non	M	28
101	16	33	9.404	129	645	1973	0.326913	0.311	0.889	non	M	28
184	1	47	13.6	396	600	2336	0.256849	NA	NA	oui	M	28
185	1	47	12.4	270	834	2377	0.350862	NA	NA	non	M	28
186	1	47	10.2	227	865	2355	0.367304	NA	NA	non	M	28
187	1	47	15.918	360	675	2284	0.295534	NA	NA	oui	M	28
188	1	47	19.94	510	837	2462	0.339968	NA	NA	non	M	28
189	1	47	12.136	350	847	2356	0.359508	NA	NA	non	M	28
190	1	47	7.878	208	928	2444	0.379705	NA	NA	non	M	28
191	1	47	14.286	378	806	2611	0.308694	NA	NA	non	M	28
192	1	47	11.986	280	724	2593	0.279213	NA	NA	non	M	28
193	1	47	10.74	209	761	2292	0.332024	NA	NA	non	M	28
194	1	47	15.43	434	727	2355	0.308705	NA	NA	non	M	28
195	1	47	16.43	478	840	2443	0.34384	NA	NA	non	M	28
196	1	47	11.74	193	842	2410	0.349378	NA	NA	oui	M	28
197	1	47	14.268	361	1146	2418	0.473945	NA	NA	non	M	28
198	1	47	16.1	490	896	2525	0.354851	NA	NA	non	M	28
181	1	47	13.43	270	766	2364	0.324027	NA	NA	oui	M	28
182	1	47	18.872	557	606	2235	0.271141	NA	NA	non	M	28
183	1	47	11.404	332	673	2191	0.307166	NA	NA	non	M	28
109	2	47	9.116	177	1154	2402	0.480433	NA	NA	non	M	28
110	2	47	8.91	226	770	2492	0.308989	NA	NA	non	M	28
111	2	47	18.37	563	651	2586	0.25174	NA	NA	non	M	28
112	2	47	14.37	366	818	2489	0.328646	NA	NA	non	M	28
113	2	47	3.93	-81	752	2193	0.342909	NA	NA	non	M	28
114	2	47	8.394	181	685	2443	0.280393	NA	NA	non	M	28
119	2	47	11.79	266	611	2658	0.229872	NA	NA	oui	M	28
120	2	47	12.26	340	719	2653	0.271014	NA	NA	oui	M	28
121	2	47	12.024	276	595	2686	0.221519	NA	NA	oui	M	28
122	2	47	12.54	350	579	2559	0.22626	NA	NA	non	M	28
123	2	47	11.15	188	604	2511	0.240542	NA	NA	oui	M	28
124	2	47	12.066	293	778	2907	0.26763	NA	NA	non	M	28
125	2	47	9.304	217	772	2506	0.308061	NA	NA	non	M	28
126	2	47	10.08	238	820	2540	0.322835	NA	NA	non	M	28
118	2	47	11.424	265	754	2848	0.264747	NA	NA	non	M	28
115	2	47	14.69	346	571	2681	0.21298	NA	NA	oui	M	28
116	2	47	12.226	308	726	2713	0.2676	NA	NA	non	M	28
117	2	47	10.55	270	840	2482	0.338437	NA	NA	non	M	28
271	3	47	16.08	355	765	2400	0.31875	NA	NA	non	M	28
272	3	47	14.52	342	603	2442	0.246929	NA	NA	non	M	28
273	3	47	16.114	424	1006	2509	0.400957	NA	NA	non	M	28
274	3	47	12.82	290	821	2455	0.33442	NA	NA	non	M	28
275	3	47	18.03	463	659	2608	0.252684	NA	NA	non	M	28
280	3	47	13.61	300	982	2486	0.395012	NA	NA	non	M	28
281	3	47	13.9	344	654	2574	0.254079	NA	NA	non	M	28
282	3	47	14.79	343	735	2558	0.287334	NA	NA	non	M	28
283	3	47	13.84	354	464	2590	0.179151	NA	NA	non	M	28
284	3	47	13.412	317	571	2417	0.236243	NA	NA	non	M	28
285	3	47	13.78	362	611	2541	0.240457	NA	NA	non	M	28
286	3	47	12.7	280	618	2489	0.248292	NA	NA	non	M	28
287	3	47	15.65	414	789	2452	0.321778	NA	NA	non	M	28
288	3	47	10.91	280	1072	2376	0.451178	NA	NA	non	M	28
276	3	47	15.204	358	470	2390	0.196653	NA	NA	non	M	28
277	3	47	15.1	361	983	2411	0.407715	NA	NA	non	M	28
278	3	47	15.9	252	1256	2438	0.515176	NA	NA	non	M	28
279	3	47	14.63	390	586	2789	0.210111	NA	NA	non	M	28
199	4	47	15.01	508	602	2424	0.24835	NA	NA	non	M	28
203	4	47	18.75	602	645	2477	0.260396	NA	NA	non	M	28
200	4	47	14.712	460	771	2457	0.313797	NA	NA	oui	M	28
201	4	47	13.056	338	780	2519	0.309647	NA	NA	non	M	28
202	4	47	14.33	464	610	2648	0.230363	NA	NA	non	M	28
207	4	47	7.762	-91	1211	2228	0.543537	NA	NA	non	M	28
204	4	47	13.936	281	839	2452	0.34217	NA	NA	non	M	28
205	4	47	14.216	364	567	2493	0.227437	NA	NA	non	M	28
206	4	47	15.006	406	514	2423	0.212134	NA	NA	non	M	28
210	4	47	12.56	323	871	2467	0.35306	NA	NA	non	M	28
211	4	47	15.1	308	901	2406	0.37448	NA	NA	non	M	28
212	4	47	16.928	461	562	2450	0.229388	NA	NA	non	M	28
213	4	47	17.234	399	677	2618	0.258594	NA	NA	non	M	28
214	4	47	19.25	568	926	2650	0.349434	NA	NA	non	M	28
215	4	47	19.47	579	649	2444	0.265548	NA	NA	non	M	28
216	4	47	17.606	519	548	2696	0.203264	NA	NA	non	M	28
208	4	47	14.696	381	529	2362	0.223963	NA	NA	non	M	28
209	4	47	12.44	329	670	2301	0.291178	NA	NA	non	M	28
73	5	47	NA	NA	NA	NA	NA	NA	NA	non	M	28
77	5	47	11.11	105	1146	1205	0.951037	NA	NA	non	M	28
78	5	47	11.8	134	625	2097	0.298045	NA	NA	non	M	28
79	5	47	9.5	77	916	2384	0.384228	NA	NA	non	M	28
80	5	47	10.51	-28	953	2321	0.410599	NA	NA	oui	M	28
81	5	47	12.02	203	816	3504	0.232877	NA	NA	oui	M	28
82	5	47	11.85	253	1084	2294	0.472537	NA	NA	non	M	28
83	5	47	11.32	320	695	2478	0.280468	NA	NA	non	M	28
84	5	47	12.44	300	722	2212	0.326401	NA	NA	non	M	28
85	5	47	13.18	270	651	2232	0.291667	NA	NA	non	M	28
86	5	47	11.02	155	886	1987	0.445898	NA	NA	non	M	28
74	5	47	12.94	320	785	2249	0.349044	NA	NA	oui	M	28
75	5	47	9.74	56	1092	2121	0.514851	NA	NA	non	M	28
76	5	47	17.52	376	674	2178	0.309458	NA	NA	non	M	28
89	5	47	16.72	416	959	2375	0.403789	NA	NA	non	M	28
90	5	47	14.28	275	636	2373	0.268015	NA	NA	non	M	28
87	5	47	13.4	59	830	2070	0.400966	NA	NA	non	M	28
88	5	47	19.04	359	575	2525	0.227723	NA	NA	non	M	28
1	6	47	16.57	510	483	2329	0.207385	NA	NA	non	M	28
2	6	47	12.15	352	580	2245	0.258352	NA	NA	non	M	28
3	6	47	13.86	276	847	2346	0.36104	NA	NA	oui	M	28
4	6	47	17.43	574	430	2375	0.181053	NA	NA	non	M	28
5	6	47	12.57	347	449	2485	0.180684	NA	NA	non	M	28
6	6	47	12.22	393	589	2409	0.2445	NA	NA	non	M	28
10	6	47	19.01	600	611	2565	0.238207	NA	NA	non	M	28
11	6	47	19.77	657	486	2399	0.202584	NA	NA	non	M	28
12	6	47	18.2	582	758	2404	0.315308	NA	NA	non	M	28
13	6	47	24.4	775	685	2548	0.268838	NA	NA	non	M	28
14	6	47	20.26	615	651	2417	0.269342	NA	NA	non	M	28
15	6	47	18.6	560	635	2494	0.254611	NA	NA	non	M	28
16	6	47	18.16	584	623	2555	0.243836	NA	NA	non	M	28
17	6	47	21.81	689	642	2385	0.269182	NA	NA	non	M	28
18	6	47	25.3	794	590	2609	0.22614	NA	NA	non	M	28
7	6	47	18.4	462	759	2402	0.315987	NA	NA	non	M	28
8	6	47	18.04	613	558	2403	0.23221	NA	NA	non	M	28
9	6	47	19.6	655	563	2455	0.229328	NA	NA	non	M	28
69	7	47	13.9	247	536	2278	0.235294	NA	NA	non	M	28
72	7	47	15.46	360	519	2621	0.198016	NA	NA	non	M	28
59	7	47	16.58	405	808	2447	0.3302	NA	NA	oui	M	28
70	7	47	15.8	530	816	2442	0.334152	NA	NA	oui	M	28
71	7	47	12.4	256	474	2684	0.176602	NA	NA	oui	M	28
63	7	47	20.4	566	717	2716	0.263991	NA	NA	oui	M	28
64	7	47	17.15	394	716	2355	0.304034	NA	NA	oui	M	28
65	7	47	22.03	630	607	1989	0.305178	NA	NA	oui	M	28
66	7	47	13.28	290	838	2290	0.365939	NA	NA	non	M	28
67	7	47	10.75	243	923	2299	0.401479	NA	NA	oui	M	28
68	7	47	17.7	513	599	2647	0.226294	NA	NA	non	M	28
55	7	47	17.412	496	621	2693	0.230598	NA	NA	non	M	28
56	7	47	13.126	432	753	2455	0.306721	NA	NA	non	M	28
57	7	47	19.45	600	1280	2785	0.459605	NA	NA	non	M	28
58	7	47	15.41	431	586	2386	0.245599	NA	NA	non	M	28
60	7	47	15.23	446	1127	2651	0.425123	NA	NA	non	M	28
61	7	47	23.83	723	764	2854	0.267694	NA	NA	non	M	28
62	7	47	24.02	744	908	2989	0.303781	NA	NA	oui	M	28
234	8	47	14.456	321	619	2365	0.261734	NA	NA	non	M	28
220	8	47	12.312	92	789	2835	0.278307	NA	NA	non	M	28
232	8	47	9.584	115	1212	2348	0.516184	NA	NA	non	M	28
233	8	47	14.46	334	878	2425	0.362062	NA	NA	non	M	28
225	8	47	10.34	99	742	2448	0.303105	NA	NA	non	M	28
226	8	47	10.01	179	772	1789	0.431526	NA	NA	non	M	28
227	8	47	18.006	443	909	2691	0.337793	NA	NA	non	M	28
228	8	47	14.272	289	823	2478	0.332123	NA	NA	oui	M	28
229	8	47	18.06	490	752	2530	0.297233	NA	NA	non	M	28
230	8	47	18.23	469	624	2550	0.244706	NA	NA	non	M	28
231	8	47	13.25	268	1149	2397	0.479349	NA	NA	non	M	28
217	8	47	10.22	130	1063	2644	0.402042	NA	NA	oui	M	28
218	8	47	12.012	215	806	2451	0.328845	NA	NA	non	M	28
219	8	47	14.028	339	905	2493	0.363016	NA	NA	non	M	28
224	8	47	13.65	329	1037	2445	0.424131	NA	NA	oui	M	28
221	8	47	11.54	170	783	1978	0.395854	NA	NA	non	M	28
222	8	47	12.12	230	711	2354	0.302039	NA	NA	non	M	28
223	8	47	15.044	244	640	2282	0.280456	NA	NA	non	M	28
163	9	47	14.78	476	1066	2785	0.382765	NA	NA	non	M	28
164	9	47	9.73	203	810	2370	0.341772	NA	NA	non	M	28
165	9	47	14	387	891	2300	0.387391	NA	NA	non	M	28
166	9	47	12.47	299	1152	2318	0.49698	NA	NA	non	M	28
167	9	47	16.04	567	1136	2741	0.414447	NA	NA	non	M	28
170	9	47	14.285	485	1041	2456	0.42386	NA	NA	non	M	28
171	9	47	13.86	358	682	2627	0.259612	NA	NA	non	M	28
172	9	47	16.064	579	773	2898	0.266736	NA	NA	non	M	28
173	9	47	17.05	548	671	2741	0.244801	NA	NA	non	M	28
174	9	47	19.12	487	807	2765	0.291863	NA	NA	non	M	28
175	9	47	15.48	401	531	2573	0.206374	NA	NA	non	M	28
176	9	47	12.72	249	549	2539	0.216227	NA	NA	non	M	28
177	9	47	18.48	564	646	2442	0.264537	NA	NA	non	M	28
178	9	47	18.868	653	673	2714	0.247973	NA	NA	non	M	28
179	9	47	13.186	412	711	2628	0.270548	NA	NA	oui	M	28
180	9	47	13.098	369	810	2508	0.322967	NA	NA	non	M	28
168	9	47	14.78	490	716	2408	0.297342	NA	NA	non	M	28
169	9	47	20.09	605	757	2675	0.282991	NA	NA	non	M	28
235	10	47	13.75	416	721	2528	0.285206	NA	NA	non	M	28
240	10	47	19.77	571	1041	2717	0.383143	NA	NA	non	M	28
241	10	47	14.22	399	501	2319	0.216041	NA	NA	non	M	28
242	10	47	14.3	392	777	2331	0.333333	NA	NA	non	M	28
243	10	47	18.82	527	852	2386	0.357083	NA	NA	non	M	28
244	10	47	17.27	542	1301	2552	0.509796	NA	NA	non	M	28
245	10	47	22.55	680	967	2996	0.322764	NA	NA	non	M	28
246	10	47	17.28	450	669	2490	0.268675	NA	NA	non	M	28
247	10	47	16.15	424	761	2692	0.282689	NA	NA	non	M	28
248	10	47	14.154	385	849	2577	0.329453	NA	NA	non	M	28
236	10	47	12.82	421	701	1864	0.376073	NA	NA	non	M	28
237	10	47	12.928	389	701	2306	0.30399	NA	NA	non	M	28
238	10	47	10.888	240	837	2370	0.353165	NA	NA	non	M	28
239	10	47	20.926	706	738	2727	0.270627	NA	NA	non	M	28
252	10	47	16.09	313	639	2023	0.315868	NA	NA	non	M	28
249	10	47	15.7	541	780	2723	0.286449	NA	NA	non	M	28
250	10	47	11.03	271	767	2450	0.313061	NA	NA	non	M	28
251	10	47	20.075	481	764	2197	0.347747	NA	NA	non	M	28
267	11	47	13.77	367	509	2647	0.192293	NA	NA	non	M	28
257	11	47	17.43	431	743	2658	0.279533	NA	NA	non	M	28
268	11	47	13.83	433	595	2675	0.22243	NA	NA	non	M	28
269	11	47	14.54	385	735	2825	0.260177	NA	NA	non	M	28
270	11	47	13.5	299	746	2450	0.30449	NA	NA	non	M	28
261	11	47	17.95	564	739	2391	0.309076	NA	NA	non	M	28
258	11	47	18.82	555	590	2618	0.225363	NA	NA	non	M	28
259	11	47	17.7	510	833	2774	0.300288	NA	NA	non	M	28
260	11	47	15.53	467	850	2717	0.312845	NA	NA	non	M	28
266	11	47	17.39	470	734	2686	0.273269	NA	NA	non	M	28
253	11	47	NA	NA	NA	NA	NA	NA	NA	non	M	28
254	11	47	18.43	569	1274	2829	0.450336	NA	NA	non	M	28
255	11	47	20.26	644	1035	2700	0.383333	NA	NA	non	M	28
256	11	47	17.932	490	775	3200	0.242188	NA	NA	non	M	28
265	11	47	17.71	445	930	2834	0.328158	NA	NA	non	M	28
262	11	47	17.44	457	688	2709	0.253968	NA	NA	non	M	28
263	11	47	15.51	472	550	1889	0.291159	NA	NA	non	M	28
264	11	47	NA	NA	NA	NA	NA	NA	NA	non	M	28
127	12	47	14.4	407	816	2748	0.296943	NA	NA	non	M	28
131	12	47	15.3	423	416	2447	0.170004	NA	NA	non	M	28
132	12	47	14.5	469	577	2397	0.240718	NA	NA	non	M	28
133	12	47	12.7	392	792	2612	0.303216	NA	NA	non	M	28
134	12	47	11.5	369	846	2476	0.34168	NA	NA	non	M	28
135	12	47	15.6	376	975	2634	0.370159	NA	NA	non	M	28
136	12	47	16.4	430	947	2675	0.354019	NA	NA	non	M	28
137	12	47	14.5	453	551	2668	0.206522	NA	NA	non	M	28
138	12	47	13.8	384	739	2526	0.292557	NA	NA	non	M	28
139	12	47	17.3	600	564	2721	0.207277	NA	NA	non	M	28
140	12	47	15.9	561	940	2573	0.365332	NA	NA	non	M	28
128	12	47	14.3	423	861	2680	0.321269	NA	NA	non	M	28
129	12	47	12.3	300	969	2399	0.403918	NA	NA	non	M	28
130	12	47	13	430	799	2758	0.289703	NA	NA	non	M	28
144	12	47	14.9	469	675	2761	0.244477	NA	NA	non	M	28
141	12	47	16.3	546	850	2659	0.319669	NA	NA	non	M	28
142	12	47	16.1	538	563	2581	0.218133	NA	NA	non	M	28
143	12	47	15.7	530	707	2605	0.271401	NA	NA	non	M	28
146	13	47	18.56	529	641	2466	0.259935	NA	NA	non	M	28
150	13	47	17.568	556	760	2769	0.274467	NA	NA	non	M	28
147	13	47	19.44	601	924	2612	0.353752	NA	NA	non	M	28
148	13	47	15.672	444	740	2424	0.305281	NA	NA	non	M	28
149	13	47	15.07	476	415	2488	0.166801	NA	NA	non	M	28
154	13	47	17.09	453	883	2519	0.350536	NA	NA	non	M	28
151	13	47	19.405	515	714	2591	0.275569	NA	NA	non	M	28
152	13	47	16.96	427	651	2526	0.25772	NA	NA	non	M	28
153	13	47	20.934	533	598	2674	0.223635	NA	NA	non	M	28
145	13	47	18.778	494	498	2444	0.203764	NA	NA	non	M	28
159	13	47	18.3	519	592	2352	0.251701	NA	NA	non	M	28
160	13	47	20.9	496	554	2563	0.216153	NA	NA	non	M	28
161	13	47	23.696	685	490	2534	0.19337	NA	NA	non	M	28
162	13	47	17.51	493	588	2467	0.238346	NA	NA	non	M	28
158	13	47	10.65	188	505	2208	0.228714	NA	NA	non	M	28
155	13	47	14.41	345	1059	2273	0.465904	NA	NA	non	M	28
156	13	47	14.76	433	659	2285	0.288403	NA	NA	non	M	28
157	13	47	17.49	512	511	2502	0.204237	NA	NA	non	M	28
38	14	47	13.4	339	540	2327	0.232058	NA	NA	non	M	28
42	14	47	14.5	374	694	2302	0.301477	NA	NA	non	M	28
39	14	47	15.7	482	642	2204	0.291289	NA	NA	non	M	28
40	14	47	17.75	538	675	2688	0.251116	NA	NA	non	M	28
41	14	47	23.3	730	699	2648	0.263973	NA	NA	non	M	28
46	14	47	14.12	315	977	2391	0.408616	NA	NA	non	M	28
43	14	47	16.7	453	541	2596	0.208398	NA	NA	non	M	28
44	14	47	18.8	546	668	2561	0.260836	NA	NA	non	M	28
45	14	47	15.3	483	587	2378	0.246846	NA	NA	non	M	28
37	14	47	17.35	543	888	2791	0.318166	NA	NA	non	M	28
49	14	47	16.75	490	610	2661	0.229237	NA	NA	non	M	28
50	14	47	15.5	433	575	2553	0.225225	NA	NA	non	M	28
51	14	47	20.76	624	634	2568	0.246885	NA	NA	non	M	28
52	14	47	21.5	692	730	2453	0.297595	NA	NA	non	M	28
53	14	47	24.2	808	500	2834	0.176429	NA	NA	non	M	28
54	14	47	18.6	570	462	2535	0.182249	NA	NA	non	M	28
47	14	47	16.3	509	694	2559	0.2712	NA	NA	non	M	28
48	14	47	18.92	538	670	2469	0.271365	NA	NA	non	M	28
33	15	47	12.71	323	764	2689	0.28412	NA	NA	non	M	28
24	15	47	10.78	250	1091	2425	0.449897	NA	NA	non	M	28
25	15	47	14.3	419	848	2133	0.397562	NA	NA	non	M	28
26	15	47	9	263	669	2245	0.297996	NA	NA	non	M	28
27	15	47	14.22	450	623	2487	0.250503	NA	NA	non	M	28
28	15	47	13.99	483	620	2299	0.269682	NA	NA	non	M	28
29	15	47	10.71	276	601	2196	0.273679	NA	NA	oui	M	28
30	15	47	16.97	200	1158	2512	0.460987	NA	NA	non	M	28
31	15	47	16.03	464	897	2387	0.375786	NA	NA	non	M	28
32	15	47	16.96	513	666	2500	0.2664	NA	NA	non	M	28
19	15	47	15.52	490	813	2618	0.310542	NA	NA	non	M	28
34	15	47	9.548	229	998	2277	0.438296	NA	NA	non	M	28
35	15	47	13.88	365	546	2459	0.222041	NA	NA	non	M	28
36	15	47	14.86	368	616	2443	0.252149	NA	NA	non	M	28
23	15	47	9.23	246	1088	2295	0.474074	NA	NA	non	M	28
20	15	47	15.07	413	890	2468	0.360616	NA	NA	non	M	28
21	15	47	14.03	256	637	2297	0.277318	NA	NA	non	M	28
22	15	47	17.424	428	837	2575	0.325049	NA	NA	non	M	28
106	16	47	12.916	440	503	2727	0.184452	NA	NA	non	M	28
94	16	47	16.194	422	521	3760	0.138564	NA	NA	non	M	28
95	16	47	19.43	525	1163	2715	0.428361	NA	NA	non	M	28
107	16	47	13.26	360	530	2442	0.217035	NA	NA	non	M	28
108	16	47	NA	NA	NA	NA	NA	NA	NA	non	M	28
98	16	47	14.88	423	528	2376	0.222222	NA	NA	non	M	28
99	16	47	NA	NA	NA	NA	NA	NA	NA	non	M	28
96	16	47	18.49	511	830	2702	0.30718	NA	NA	non	M	28
97	16	47	13.18	276	610	2342	0.260461	NA	NA	non	M	28
104	16	47	12.538	313	715	2366	0.302198	NA	NA	non	M	28
105	16	47	11.44	266	445	2444	0.182079	NA	NA	non	M	28
91	16	47	13.142	327	684	2480	0.275806	NA	NA	non	M	28
92	16	47	12.286	338	618	2526	0.244656	NA	NA	non	M	28
93	16	47	16	354	582	2371	0.245466	NA	NA	non	M	28
102	16	47	12.89	378	614	2306	0.266262	NA	NA	non	M	28
103	16	47	17.22	570	602	2669	0.225553	NA	NA	non	M	28
100	16	47	10.9	195	493	2431	0.202797	NA	NA	non	M	28
101	16	47	13.39	306	773	2522	0.306503	NA	NA	non	M	28
184	1	75	NA	NA	1099.7	2586.6	0.425153	NA	NA	non	M	28
185	1	75	NA	NA	975.9	2294.8	0.425266	NA	NA	non	M	28
186	1	75	NA	NA	809.3	2384.1	0.339457	NA	NA	non	M	28
187	1	75	NA	NA	1127.2	2307.2	0.488558	NA	NA	non	M	28
188	1	75	NA	NA	1137.1	2456.2	0.462951	NA	NA	non	M	28
189	1	75	NA	NA	1013.2	2427.8	0.417333	NA	NA	non	M	28
190	1	75	NA	NA	709.1	2433.6	0.291379	NA	NA	non	M	28
191	1	75	NA	NA	1325.8	2471.1	0.536522	NA	NA	non	M	28
192	1	75	NA	NA	663.8	2313	0.286987	NA	NA	non	M	28
193	1	75	NA	NA	978.6	2307	0.424187	NA	NA	non	M	28
194	1	75	NA	NA	1140	2553.5	0.446446	NA	NA	non	M	28
195	1	75	NA	NA	1689.7	2300	0.734652	NA	NA	non	M	28
196	1	75	NA	NA	970.4	2466.4	0.393448	NA	NA	non	M	28
197	1	75	NA	NA	1127.7	2395.2	0.470817	NA	NA	non	M	28
198	1	75	NA	NA	1112.4	2175.1	0.511425	NA	NA	non	M	28
181	1	75	NA	NA	907.8	2567.9	0.353518	NA	NA	non	M	28
182	1	75	NA	NA	722.8	2325.5	0.310815	NA	NA	non	M	28
183	1	75	NA	NA	1018.6	2459.7	0.414116	NA	NA	non	M	28
109	2	75	13	NA	1128.4	2103.7	0.536388	NA	NA	non	M	28
110	2	75	NA	NA	NA	NA	NA	NA	NA	non	M	28
111	2	75	38	NA	1289.7	2526.6	0.510449	NA	NA	non	M	28
112	2	75	25	NA	1190	2859	0.416229	NA	NA	non	M	28
113	2	75	NA	NA	NA	NA	NA	NA	NA	non	M	28
114	2	75	13	NA	1226.9	2099.7	0.584322	NA	NA	non	M	28
119	2	75	27	NA	962.3	2438.6	0.394612	NA	NA	non	M	28
120	2	75	28	NA	1181.6	2341.1	0.50472	NA	NA	non	M	28
121	2	75	25	NA	1216.9	2397.4	0.507592	NA	NA	non	M	28
122	2	75	30	NA	1022.6	2423.9	0.421882	NA	NA	non	M	28
123	2	75	23	NA	907	2390.9	0.379355	NA	NA	non	M	28
124	2	75	30	NA	914.1	2622.1	0.348614	NA	NA	non	M	28
125	2	75	19	NA	NA	NA	NA	NA	NA	non	M	28
126	2	75	21	NA	849	2486	0.341512	NA	NA	non	M	28
118	2	75	27	NA	1521.8	2508.4	0.606682	NA	NA	non	M	28
115	2	75	28	NA	880.5	2640.6	0.333447	NA	NA	non	M	28
116	2	75	28	NA	1438.5	2403.4	0.598527	NA	NA	non	M	28
117	2	75	21	NA	956.2	2116	0.45189	NA	NA	non	M	28
271	3	75	NA	NA	825	1936	0.426136	NA	NA	non	M	28
272	3	75	NA	NA	754.7	2283.3	0.33053	NA	NA	non	M	28
273	3	75	NA	NA	798.2	2210.1	0.36116	NA	NA	non	M	28
274	3	75	NA	NA	706.3	2214.8	0.3189	NA	NA	oui	M	28
275	3	75	NA	NA	1040.4	2261	0.46015	NA	NA	non	M	28
280	3	75	NA	NA	721.9	2278.6	0.316817	NA	NA	non	M	28
281	3	75	NA	NA	829.1	2311.4	0.3587	NA	NA	non	M	28
282	3	75	NA	NA	1167.4	2261.8	0.516138	NA	NA	non	M	28
283	3	75	NA	NA	NA	2167.7	NA	NA	NA	non	M	28
284	3	75	NA	NA	647.2	2203.1	0.293768	NA	NA	non	M	28
285	3	75	NA	NA	1125.1	2351.1	0.478542	NA	NA	non	M	28
286	3	75	NA	NA	808.4	2365	0.341818	NA	NA	non	M	28
287	3	75	NA	NA	880.4	2327.8	0.378211	NA	NA	non	M	28
288	3	75	NA	NA	764.7	2299.9	0.332493	NA	NA	non	M	28
276	3	75	NA	NA	702.4	2337.8	0.300453	NA	NA	non	M	28
277	3	75	NA	NA	916.9	2380	0.385252	NA	NA	non	M	28
278	3	75	NA	NA	824.8	2032.3	0.405846	NA	NA	non	M	28
279	3	75	NA	NA	730.9	2444.2	0.299034	NA	NA	non	M	28
199	4	75	NA	NA	912.5	2389	0.381959	NA	NA	non	M	28
203	4	75	NA	NA	1071	2483.8	0.431194	NA	NA	non	M	28
200	4	75	NA	NA	1384.1	2397	0.57743	NA	NA	non	M	28
201	4	75	NA	NA	867	2181	0.397524	NA	NA	non	M	28
202	4	75	NA	NA	997.7	2419.8	0.412307	NA	NA	non	M	28
207	4	75	NA	NA	787.5	2316.1	0.340011	NA	NA	non	M	28
204	4	75	NA	NA	1112.4	2337.3	0.475934	NA	NA	non	M	28
205	4	75	NA	NA	815.7	2599	0.313851	NA	NA	non	M	28
206	4	75	NA	NA	1148.2	2587.5	0.443749	NA	NA	non	M	28
210	4	75	NA	NA	1235.9	2259.1	0.547076	NA	NA	non	M	28
211	4	75	NA	NA	877	2605.8	0.336557	NA	NA	non	M	28
212	4	75	NA	NA	NA	2459.2	NA	NA	NA	non	M	28
213	4	75	NA	NA	919.8	2496.4	0.368451	NA	NA	non	M	28
214	4	75	NA	NA	993.9	2531.9	0.392551	NA	NA	non	M	28
215	4	75	NA	NA	1206.1	2280.2	0.528945	NA	NA	non	M	28
216	4	75	NA	NA	768.2	2340	0.328291	NA	NA	non	M	28
208	4	75	NA	NA	NA	2418.7	NA	NA	NA	non	M	28
209	4	75	NA	NA	720.9	2429.4	0.29674	NA	NA	non	M	28
73	5	75	NA	NA	NA	NA	NA	NA	NA	non	M	28
77	5	75	17	NA	1044.1	2269.7	0.460017	NA	NA	non	M	28
78	5	75	25	NA	1022.5	2195.9	0.465641	NA	NA	non	M	28
79	5	75	22	NA	1135	2363.2	0.480281	NA	NA	non	M	28
80	5	75	30	NA	858.8	2502.3	0.343204	NA	NA	non	M	28
81	5	75	35	NA	932	2457.3	0.379278	NA	NA	non	M	28
82	5	75	31	NA	785.4	2151.6	0.365031	NA	NA	non	M	28
83	5	75	26	NA	898.3	2254.8	0.398395	NA	NA	non	M	28
84	5	75	18	NA	1020	2638.8	0.386539	NA	NA	non	M	28
85	5	75	28	NA	996.7	2193.2	0.45445	NA	NA	non	M	28
86	5	75	23	NA	782.2	2131.2	0.367023	NA	NA	non	M	28
74	5	75	28	NA	1103	2238.4	0.492763	NA	NA	non	M	28
75	5	75	18	NA	1153.1	2131.9	0.540879	NA	NA	non	M	28
76	5	75	38	NA	919.2	2127.1	0.432138	NA	NA	non	M	28
89	5	75	42	NA	1061.9	2349.8	0.451911	NA	NA	non	M	28
90	5	75	32	NA	669.2	2265.9	0.295335	NA	NA	non	M	28
87	5	75	20	NA	695.1	2580.3	0.269387	NA	NA	non	M	28
88	5	75	41	NA	894.4	2275.8	0.393005	NA	NA	non	M	28
1	6	75	39	NA	806.8	2224.2	0.362737	NA	NA	non	M	28
2	6	75	39	NA	669.4	2349.4	0.284924	NA	NA	non	M	28
3	6	75	39	NA	824.4	2170.4	0.379838	NA	NA	non	M	28
4	6	75	39	NA	875.7	2501.4	0.350084	NA	NA	non	M	28
5	6	75	39	NA	756	2480	0.304839	NA	NA	non	M	28
6	6	75	39	NA	771.8	2453.4	0.314584	NA	NA	non	M	28
10	6	75	39	NA	964.9	2202.9	0.438014	NA	NA	non	M	28
11	6	75	39	NA	1046	2876.8	0.363598	NA	NA	non	M	28
12	6	75	39	NA	772.2	2588.2	0.298354	NA	NA	non	M	28
13	6	75	39	NA	993.4	2257.4	0.440064	NA	NA	non	M	28
14	6	75	39	NA	1025.1	2646	0.387415	NA	NA	non	M	28
15	6	75	39	NA	678	2418.6	0.280327	NA	NA	non	M	28
16	6	75	39	NA	797.4	2270.6	0.351185	NA	NA	non	M	28
17	6	75	39	NA	803.6	2169.1	0.370476	NA	NA	non	M	28
18	6	75	39	NA	1046.7	2336.8	0.44792	NA	NA	non	M	28
7	6	75	39	NA	810.3	2213.7	0.366039	NA	NA	non	M	28
8	6	75	39	NA	754	2354.1	0.320292	NA	NA	non	M	28
9	6	75	39	NA	997	2361.5	0.422189	NA	NA	non	M	28
69	7	75	39.61	NA	906.1	2366.2	0.382935	NA	NA	non	M	28
72	7	75	39.61	NA	710.7	NA	NA	NA	NA	non	M	28
59	7	75	39.61	NA	771.9	2376.2	0.324846	NA	NA	non	M	28
70	7	75	39.61	NA	837.8	2227	0.376201	NA	NA	non	M	28
71	7	75	39.61	NA	559.6	2249.7	0.248744	NA	NA	non	M	28
63	7	75	39.61	NA	786.4	2328	0.337801	NA	NA	non	M	28
64	7	75	39.61	NA	903.4	2396	0.377045	NA	NA	non	M	28
65	7	75	39.61	NA	NA	NA	NA	NA	NA	non	M	28
66	7	75	39.61	NA	854	2224.3	0.383941	NA	NA	non	M	28
67	7	75	39.61	NA	868.8	2306.6	0.376658	NA	NA	non	M	28
68	7	75	39.61	NA	NA	2377.2	NA	NA	NA	non	M	28
55	7	75	39.61	NA	927	2533	0.365969	NA	NA	non	M	28
56	7	75	39.61	NA	982.9	2280.2	0.431059	NA	NA	non	M	28
57	7	75	39.61	NA	983.3	2237.5	0.439464	NA	NA	non	M	28
58	7	75	39.61	NA	868	2483.3	0.349535	NA	NA	non	M	28
60	7	75	39.61	NA	1039.8	2535.9	0.410032	NA	NA	non	M	28
61	7	75	39.61	NA	829.1	2652.3	0.312597	NA	NA	non	M	28
62	7	75	39.61	NA	922.3	2595.7	0.355318	NA	NA	non	M	28
234	8	75	NA	NA	1030	2437	0.422651	NA	NA	non	M	28
220	8	75	NA	NA	810.9	2334.1	0.347414	NA	NA	non	M	28
232	8	75	NA	NA	1063.3	2415	0.44029	NA	NA	oui	M	28
233	8	75	NA	NA	1492.9	2465.6	0.605492	NA	NA	non	M	28
225	8	75	NA	NA	NA	2580.9	NA	NA	NA	non	M	28
226	8	75	NA	NA	NA	NA	NA	NA	NA	non	M	28
227	8	75	NA	NA	967.5	2508.2	0.385735	NA	NA	non	M	28
228	8	75	NA	NA	957.4	2325.2	0.41175	NA	NA	non	M	28
229	8	75	NA	NA	799.4	2283.3	0.350107	NA	NA	non	M	28
230	8	75	NA	NA	940.5	2270.2	0.414281	NA	NA	non	M	28
231	8	75	NA	NA	NA	2338.9	NA	NA	NA	non	M	28
217	8	75	NA	NA	783	2354.1	0.332611	NA	NA	oui	M	28
218	8	75	NA	NA	884.8	2406	0.367747	NA	NA	non	M	28
219	8	75	NA	NA	838.3	2358.7	0.355408	NA	NA	non	M	28
224	8	75	NA	NA	1343.7	2178.5	0.616801	NA	NA	non	M	28
221	8	75	NA	NA	1248.6	2119.4	0.589129	NA	NA	non	M	28
222	8	75	NA	NA	1082.7	2471.5	0.438074	NA	NA	non	M	28
223	8	75	NA	NA	804.2	2304.9	0.348909	NA	NA	non	M	28
163	9	75	NA	NA	NA	2392.8	NA	NA	NA	non	M	28
164	9	75	NA	NA	1108.5	2215.8	0.500271	NA	NA	non	M	28
165	9	75	NA	NA	1112.7	2240.8	0.496564	NA	NA	oui	M	28
166	9	75	NA	NA	939.2	2211.3	0.424728	NA	NA	non	M	28
167	9	75	NA	NA	1425.8	2484.3	0.573924	NA	NA	non	M	28
170	9	75	NA	NA	1215.2	2376	0.511448	NA	NA	non	M	28
171	9	75	NA	NA	1033.1	2475.9	0.417262	NA	NA	non	M	28
172	9	75	NA	NA	1373.9	2539.3	0.541055	NA	NA	non	M	28
173	9	75	NA	NA	961.1	2216	0.433709	NA	NA	non	M	28
174	9	75	NA	NA	1070	2439.7	0.438579	NA	NA	non	M	28
175	9	75	NA	NA	934	2395.6	0.389881	NA	NA	non	M	28
176	9	75	NA	NA	787	2266.5	0.347231	NA	NA	non	M	28
177	9	75	NA	NA	1446.3	2281.6	0.633897	NA	NA	non	M	28
178	9	75	NA	NA	702.2	2387.2	0.294152	NA	NA	non	M	28
179	9	75	NA	NA	NA	2246.8	NA	NA	NA	non	M	28
180	9	75	NA	NA	804.4	2419.9	0.33241	NA	NA	non	M	28
168	9	75	NA	NA	986.9	2403.9	0.410541	NA	NA	non	M	28
169	9	75	NA	NA	1205.7	2408.6	0.500581	NA	NA	non	M	28
235	10	75	NA	NA	843.6	2310.9	0.365053	NA	NA	non	M	28
240	10	75	NA	NA	880.1	2490.1	0.35344	NA	NA	non	M	28
241	10	75	NA	NA	676.3	2372.1	0.285106	NA	NA	non	M	28
242	10	75	NA	NA	786.4	2126.8	0.369757	NA	NA	non	M	28
243	10	75	NA	NA	NA	NA	NA	NA	NA	non	M	28
244	10	75	NA	NA	854.8	2389.7	0.357702	NA	NA	non	M	28
245	10	75	NA	NA	1052.9	2462.2	0.427626	NA	NA	non	M	28
246	10	75	NA	NA	948.9	2434.7	0.38974	NA	NA	non	M	28
247	10	75	NA	NA	883.2	2488.3	0.354941	NA	NA	non	M	28
248	10	75	NA	NA	920	2305	0.399132	NA	NA	non	M	28
236	10	75	NA	NA	797.7	2355.7	0.338625	NA	NA	non	M	28
237	10	75	NA	NA	NA	2280.4	NA	NA	NA	non	M	28
238	10	75	NA	NA	838.3	2223.7	0.376984	NA	NA	non	M	28
239	10	75	NA	NA	1026.6	2259.3	0.454389	NA	NA	non	M	28
252	10	75	NA	NA	732.7	2340.2	0.313093	NA	NA	non	M	28
249	10	75	NA	NA	944.8	2283.3	0.413787	NA	NA	non	M	28
250	10	75	NA	NA	1038.6	2583.6	0.401997	NA	NA	non	M	28
251	10	75	NA	NA	698.2	2508.1	0.278378	NA	NA	non	M	28
267	11	75	NA	NA	715.8	2352.2	0.304311	NA	NA	non	M	28
257	11	75	NA	NA	810.1	2402.1	0.337247	NA	NA	non	M	28
268	11	75	NA	NA	798.4	2514	0.317582	NA	NA	non	M	28
269	11	75	NA	NA	894.8	2197.6	0.407171	NA	NA	non	M	28
270	11	75	NA	NA	909.8	2434.9	0.37365	NA	NA	non	M	28
261	11	75	NA	NA	1005.9	2445.8	0.411276	NA	NA	non	M	28
258	11	75	NA	NA	756	2350.2	0.321675	NA	NA	non	M	28
259	11	75	NA	NA	819.5	2332.7	0.35131	NA	NA	non	M	28
260	11	75	NA	NA	752.6	2338.6	0.321816	NA	NA	non	M	28
266	11	75	NA	NA	889	2338.1	0.380223	NA	NA	non	M	28
253	11	75	NA	NA	NA	NA	NA	NA	NA	non	M	28
254	11	75	NA	NA	990.2	2670.3	0.37082	NA	NA	non	M	28
255	11	75	NA	NA	826.6	2302.7	0.35897	NA	NA	non	M	28
256	11	75	NA	NA	779.4	2366.1	0.329403	NA	NA	non	M	28
265	11	75	NA	NA	1123.8	2466.7	0.455588	NA	NA	non	M	28
262	11	75	NA	NA	988.2	2216.8	0.445778	NA	NA	non	M	28
263	11	75	NA	NA	835.1	2432.5	0.343309	NA	NA	non	M	28
264	11	75	NA	NA	NA	NA	NA	NA	NA	non	M	28
127	12	75	31	NA	785.2	2556.9	0.307091	NA	NA	non	M	28
131	12	75	33	NA	671	2460.9	0.272664	NA	NA	non	M	28
132	12	75	34	NA	747.5	2335	0.320128	NA	NA	non	M	28
133	12	75	33	NA	635.5	2429.6	0.261566	NA	NA	non	M	28
134	12	75	29.1	NA	691.4	2187.8	0.316025	NA	NA	non	M	28
135	12	75	35	NA	837.8	2486.4	0.336953	NA	NA	non	M	28
136	12	75	38	NA	955.2	2625.7	0.363789	NA	NA	non	M	28
137	12	75	38	NA	781.4	2506.7	0.311725	NA	NA	non	M	28
138	12	75	38	NA	721.1	2369.3	0.304351	NA	NA	non	M	28
139	12	75	33	NA	819.2	2340.2	0.350056	NA	NA	non	M	28
140	12	75	33	NA	850	2108	0.403226	NA	NA	non	M	28
128	12	75	39.8	NA	698.3	2668.9	0.261643	NA	NA	non	M	28
129	12	75	25	NA	815.2	2172	0.375322	NA	NA	non	M	28
130	12	75	26	NA	1128.9	2408.3	0.468754	NA	NA	non	M	28
144	12	75	36	NA	832.5	2486.7	0.334781	NA	NA	non	M	28
141	12	75	31	NA	914	2240.2	0.407999	NA	NA	non	M	28
142	12	75	38	NA	1147.1	2654.4	0.43215	NA	NA	non	M	28
143	12	75	37	NA	897.7	2588.7	0.346776	NA	NA	non	M	28
146	13	75	NA	NA	914.8	2509.7	0.364506	NA	NA	non	M	28
150	13	75	NA	NA	726.7	2397	0.303171	NA	NA	non	M	28
147	13	75	NA	NA	1368.6	2617.4	0.522885	NA	NA	non	M	28
148	13	75	NA	NA	804.9	2251.6	0.357479	NA	NA	non	M	28
149	13	75	NA	NA	764.5	2433.9	0.314105	NA	NA	non	M	28
154	13	75	NA	NA	1067.7	2345	0.455309	NA	NA	non	M	28
151	13	75	NA	NA	1062.2	2641.2	0.402166	NA	NA	non	M	28
152	13	75	NA	NA	839.9	2445.7	0.343419	NA	NA	non	M	28
153	13	75	NA	NA	NA	2143.6	NA	NA	NA	non	M	28
145	13	75	NA	NA	1383.4	2639.3	0.524154	NA	NA	non	M	28
159	13	75	NA	NA	1541.7	2347	0.656881	NA	NA	non	M	28
160	13	75	NA	NA	NA	2420.8	NA	NA	NA	non	M	28
161	13	75	NA	NA	863.2	2449.1	0.352456	NA	NA	non	M	28
162	13	75	NA	NA	1091.2	2546.5	0.42851	NA	NA	non	M	28
158	13	75	NA	NA	NA	NA	NA	NA	NA	non	M	28
155	13	75	NA	NA	1273.6	2285.4	0.557277	NA	NA	non	M	28
156	13	75	NA	NA	874.2	2556.6	0.341939	NA	NA	non	M	28
157	13	75	NA	NA	788.7	2504.6	0.314901	NA	NA	non	M	28
38	14	75	NA	NA	867.9	2566.6	0.338152	NA	NA	oui	M	28
42	14	75	29	NA	863.8	2199.3	0.392761	NA	NA	non	M	28
39	14	75	32	NA	552.7	2436.3	0.22686	NA	NA	non	M	28
40	14	75	27	NA	1156.7	2506.1	0.461554	NA	NA	non	M	28
41	14	75	42	NA	705.4	2169.8	0.325099	NA	NA	non	M	28
46	14	75	NA	NA	1071.5	2651.3	0.404141	NA	NA	oui	M	28
43	14	75	30	NA	699.4	2282.7	0.306392	NA	NA	non	M	28
44	14	75	36	NA	734	2487.4	0.295087	NA	NA	non	M	28
45	14	75	NA	NA	1066.3	2279	0.467881	NA	NA	oui	M	28
37	14	75	27	NA	894.6	2404.7	0.372021	NA	NA	non	M	28
49	14	75	32	NA	915.7	2320	0.394698	NA	NA	non	M	28
50	14	75	31	NA	710.4	2427.3	0.292671	NA	NA	oui	M	28
51	14	75	35	NA	700.9	2159.1	0.324626	NA	NA	non	M	28
52	14	75	40	NA	871.8	2305.4	0.378156	NA	NA	non	M	28
53	14	75	NA	NA	NA	NA	NA	NA	NA	non	M	28
54	14	75	NA	NA	NA	NA	NA	NA	NA	oui	M	28
47	14	75	31	NA	1396.2	2246	0.621638	NA	NA	non	M	28
48	14	75	38	NA	1078.9	2550.5	0.423015	NA	NA	non	M	28
33	15	75	31	NA	712.4	2240.7	0.317936	NA	NA	non	M	28
24	15	75	19	NA	973	2045	0.475795	NA	NA	oui	M	28
25	15	75	27	NA	648.9	2112.8	0.307128	NA	NA	non	M	28
26	15	75	18	NA	752.7	2182.1	0.344943	NA	NA	non	M	28
27	15	75	20	NA	1118.6	2097.7	0.533251	NA	NA	oui	M	28
28	15	75	25	NA	806.6	2073.1	0.389079	NA	NA	oui	M	28
29	15	75	14	NA	835.2	2215.3	0.377014	NA	NA	non	M	28
30	15	75	NA	NA	NA	NA	NA	NA	NA	non	M	28
31	15	75	32	NA	NA	2341.2	NA	NA	NA	non	M	28
32	15	75	37	NA	1023.6	2215.1	0.462101	NA	NA	non	M	28
19	15	75	28	NA	811.8	2343.1	0.346464	NA	NA	non	M	28
34	15	75	19	NA	950.7	2481.7	0.383084	NA	NA	non	M	28
35	15	75	23	NA	671.4	1966.2	0.341471	NA	NA	non	M	28
36	15	75	26	NA	716	2208	0.324275	NA	NA	non	M	28
23	15	75	21	NA	901.2	2123.4	0.424414	NA	NA	non	M	28
20	15	75	34	NA	839.4	2293.2	0.366039	NA	NA	non	M	28
21	15	75	27	NA	1008.7	2129.2	0.473746	NA	NA	non	M	28
22	15	75	36	NA	714.8	2499.5	0.285977	NA	NA	non	M	28
106	16	75	31.6	NA	672.1	2232.2	0.301093	NA	NA	non	M	28
94	16	75	37	NA	1025.1	2223.4	0.461051	NA	NA	non	M	28
95	16	75	48.2	NA	879.6	2499.9	0.351854	NA	NA	non	M	28
107	16	75	34.6	NA	834.7	2326.6	0.358764	NA	NA	non	M	28
108	16	75	NA	NA	NA	NA	NA	NA	NA	oui	M	28
98	16	75	37.8	NA	723.9	2471.3	0.292923	NA	NA	non	M	28
99	16	75	NA	NA	NA	NA	NA	NA	NA	non	M	28
96	16	75	40.4	NA	1318.4	2304.8	0.572024	NA	NA	non	M	28
97	16	75	27.2	NA	916.1	2331.4	0.39294	NA	NA	non	M	28
104	16	75	36	NA	NA	2229.6	NA	NA	NA	non	M	28
105	16	75	34.2	NA	586.8	2159.3	0.271755	NA	NA	non	M	28
91	16	75	31	NA	1048.4	2308.1	0.454226	NA	NA	non	M	28
92	16	75	29	NA	721	2159.2	0.33392	NA	NA	non	M	28
93	16	75	34	NA	1032.7	2145.8	0.481266	NA	NA	non	M	28
102	16	75	28.8	NA	789.5	2224.4	0.354927	NA	NA	non	M	28
103	16	75	40.8	NA	733.7	2533	0.289657	NA	NA	non	M	28
100	16	75	25	NA	602.1	2054.8	0.293021	NA	NA	non	M	28
101	16	75	29	NA	740.6	2302.9	0.321595	NA	NA	non	M	28

## Sheet: TRIAL_B_variables_names
variables	extended variables	Unit	type	Values
ID	Individual ID of the animal	NA	qualitative	1 to 77
Farm	Farm of the animal	NA	qualitative	1 to 16
age	Age	days	qualitative	12 to 147
weight	Live weight	Kg	numeric
adg	Average daily gain	g/Kg	numeric
drom	Plasma concentration in dROM	CARRU	numeric
bap	Plasma concentration in BAP	umol/L	numeric
OSI	Oxidative Stress Index	CARRU/umol/L	numeric
vita	Plasma concentration in Vitamine A	umol/L	numeric
vite	Plasma concentration in Vitamine E	umol/L	numeric
symp	Exhibition of diarrheas after weaning	NA	binary	yes or no
sexe	Sexe of the animal	NA	qualitative	M (Male) or F (Female)
weaningage	Age at weaning	days	qualitative	21 or 28
